# Supplementary material for: Loss of Pol32, a subunit of DNA polymerases δ and ζ, leads to different patterns of genome stability than direct impairment of these individual polymerases
Source: mBio. 2026 Apr 17;17(5):e00531-26. doi: 10.1128/mbio.00531-26 (PMC13170350; doi:10.1128/mbio.00531-26)
Supplement: Data set S1 — Genomic alteration events in WYpol32 isolates cultured at 30°C. [file mbio.00531-26-s0001.xlsx]

## Sheet: Dataset S1-1 LOH
Dataset S1-1. LOH events in WYpol32 isolates cultured at 30 degrees
Strain name	Chromosome	Event type	Class	Transition label	Markers flanking transitions		Coordinates of LOH window		Window size (bp)	Min CON tract (bp)	Max CON tract (bp)	CON tract size (bp)
					Left	Right	Left	Right
WYpol32-8-1	II	T-LOH	b4	a	304472	306242	295357	315357	20000
WYpol32-8-1	II	I-LOH	a2	a	355836	356399	355836	379598	23762	23065	23762	23414
WYpol32-8-1				b	379464	379598
WYpol32-8-1	IV	T-LOH	b4	a	920628	922174	911401	931401	20000
WYpol32-8-1	IV	I-LOH	c12	a	1178350	1171379	1178350	1201621	23271	22167	23271	22719
WYpol32-8-1				b	1184604	1184776
WYpol32-8-1				c	1184872	1185640
WYpol32-8-1				d	1193546	1201621
WYpol32-8-1	XII	T-LOH	b3	a	459249	490487	464868	484868	20000
WYpol32-8-2	III	I-LOH	a1	a	231858	232905	231858	233941	2083	0	2083	1042
WYpol32-8-2				b	232905	233941
WYpol32-8-2	IV	T-LOH	d1	a	771211	771632	771211	773522	2311	1066	2311	1689
WYpol32-8-2				b	771632	772698
WYpol32-8-2				c	772698	773522
WYpol32-8-3	IV	I-LOH	c21	a	571806	572492	571806	614738	42932	40081	42932	41507
WYpol32-8-3				b	572826	572934
WYpol32-8-3				c	572934	573174
WYpol32-8-3				d	574093	574445
WYpol32-8-3				e	574445	574619
WYpol32-8-3				f	612573	614738
WYpol32-8-3	IV	T-LOH	b4	a	512816	521406	507111	527111	20000
WYpol32-8-3	VI	T-LOH	b4	a	250718	253673	242196	262196	20000
WYpol32-8-3	XII	I-LOH	a2	a	200465	200128	200465	223258	22793	14682	22793	18738
WYpol32-8-3				b	214810	223258
WYpol32-8-3	XIII	I-LOH	c6	a	441175	441542	441175	485712	44537	41956	44537	43247
WYpol32-8-3				b	446574	446761
WYpol32-8-3				c	448943	450205
WYpol32-8-3				d	483498	485712
WYpol32-8-3	XV	T-LOH	d12	a	311157	312146	311157	315580	4423	758	4423	2591
WYpol32-8-3				b	312904	315580
WYpol32-8-3	XVI	T-LOH	b1	a	460340	460602	450471	470471	20000
WYpol32-8-6	X	T-LOH	b1	a	272315	273348	262832	282832	20000
WYpol32-8-6	XI	T-LOH	d12	a	228339	229432	228339	231030	2691	1462	2691	2077
WYpol32-8-6				b	230894	231030
WYpol32-8-6	XII	T-LOH	d9	a	433077	433955	433077	458988	25911	16291	25911	21101
WYpol32-8-6				b	443164	443351
WYpol32-8-6				c	450246	458988
WYpol32-8-6	XVI	T-LOH	b2	a	133388	134182	123785	143785	20000
WYpol32-8-7	III	I-LOH	a2	a	225105	225343	225105	230175	5070	71	5070	2571
WYpol32-8-7				b	225414	230175
WYpol32-8-7	III	I-LOH	c4	a	254961	256300	254961	283886	28925	20461	28925	24693
WYpol32-8-7				b	257543	260200
WYpol32-8-7				c	265430	269376
WYpol32-8-7				d	276761	283886
WYpol32-8-7	VI	I-LOH	a1	a	44193	44748	44193	45941	1748	469	1748	1109
WYpol32-8-7				b	45217	45941
WYpol32-8-7	X	I-LOH	a1	a	47084	47473	47084	47899	815	0	815	408
WYpol32-8-7				b	47473	47899
WYpol32-8-7	XII	T-LOH	b3	a	279272	279352	269312	289312	20000
WYpol32-8-7	XII	I-LOH	a1	a	367768	382560	367768	397180	29412	10854	29412	20133
WYpol32-8-7				b	393414	397180
WYpol32-8-8	IV	T-LOH	b2	a	290367	290715	280541	300541	20000
WYpol32-8-8	VII	I-LOH	a1	a	634640	634957	634640	640432	5792	0	5792	2896
WYpol32-8-8				b	634957	640432
WYpol32-8-8	XII	I-LOH	c1	a	305656	305842	305656	308994	3338	1493	3338	2416
WYpol32-8-8				b	306017	306582
WYpol32-8-8				c	306867	307335
WYpol32-8-8				d	307335	308994
WYpol32-8-8	XII	I-LOH	a2	a	450246	458989	450246	490487	40241	260	40241	20251
WYpol32-8-8				b	459249	490487
WYpol32-8-8	XV	T-LOH	a2	a	48109	48344	38227	58227	20000
WYpol32-8-11	IV	I-LOH	a2	a	1153966	1156050	1153966	1161556	7590	1221	7590	4406
WYpol32-8-11				b	1157271	1161556
WYpol32-8-11	VII	T-LOH	d3	a	578092	578611	578092	592944	14852	14285	14852	14569
WYpol32-8-11				b	586087	589047
WYpol32-8-11				c	592896	592944
WYpol32-8-11	VII	T-LOH	b4	a	682639	684882	673761	693761	20000
WYpol32-8-11	VII	T-LOH	d32	a	1047667	1048550	1047667	1062839	15172	13638	15172	14405
WYpol32-8-11				b	1055127	1055697
WYpol32-8-11				c	1055697	1056405
WYpol32-8-11				d	1062048	1062188
WYpol32-8-11				e	1062188	1062839
WYpol32-8-11	X	T-LOH	d20	a	175030	175555	175030	183608	8578	5659	8578	7119
WYpol32-8-11				b	176834	178010
WYpol32-8-11				c	181214	183608
WYpol32-8-11	XII	T-LOH	b4	a	450246	458989	444618	464618	20000
WYpol32-8-11	XII	T-LOH	b3	a	665751	677675	661713	681713	20000
WYpol32-8-11	XIV	T-LOH	b3	a	657739	661859	649799	669799	20000
WYpol32-8-11	XVI	I-LOH	c22	a	225893	226313	225893	249419	23526	22500	23526	23013
WYpol32-8-11				b	244785	245982
WYpol32-8-11				c	245982	247153
WYpol32-8-11				d	247153	248123
WYpol32-8-11				e	248813	249419
WYpol32-8-12	I	I-LOH	a1	a	11730	22696	11730	24942	13212	410	13212	6811
WYpol32-8-12				b	23106	24942
WYpol32-8-12	I	T-LOH	b1	a	85590	86018	75804	95804	20000
WYpol32-8-12	II	I-LOH	a2	a	356399	357199	356399	358523	2124	0	2124	1062
WYpol32-8-12				b	357199	358523
WYpol32-8-12	IV	T-LOH	b1	a	194544	195647	185096	205096	20000
WYpol32-8-12	IV	I-LOH	a1	a	802129	802553	802129	805830	3701	3245	3701	3473
WYpol32-8-12				b	805798	805830
WYpol32-8-12	VII	T-LOH	d9	a	1022816	1023224	1022816	1025709	2893	1963	2893	2428
WYpol32-8-12				b	1025033	1025187
WYpol32-8-12				c	1025187	1025709
WYpol32-8-12	XII	T-LOH	b4	a	450246	458989	444618	464618	20000
WYpol32-8-12	XII	T-LOH	b3	a	841073	842329	831701	851701	20000
WYpol32-8-12	XIII	T-LOH	b4	a	464030	464461	454246	474246	20000
WYpol32-8-12	XIV	T-LOH	b1	a	485001	487935	476468	496468	20000
WYpol32-8-14	II	T-LOH	b3	a	674481	676158	665320	685320	20000
WYpol32-8-14	IV	T-LOH	b3	a	452771	453755	443263	463263	20000
WYpol32-8-14	VII	I-LOH	a2	a	1045427	1046906	1045427	1048550	3123	760	3123	1942
WYpol32-8-14				b	1047666	1048550
WYpol32-8-14	XII	T-LOH	b2	a	107562	110793	99178	119178	20000
WYpol32-8-14	XII	T-LOH	b4	a	294718	300275	287497	307497	20000
WYpol32-8-14	XII	I-LOH	a2	a	393414	397180	393414	399414	6000	1145	6000	3573
WYpol32-8-14				b	398325	399414
WYpol32-8-14	XIII	I-LOH	a1	a	672421	672937	672421	673108	687	0	687	344
WYpol32-8-14				b	672937	673108
WYpol32-8-14	XIII	I-LOH	c5	a	692398	692624	692398	723405	31007	29812	31007	30410
WYpol32-8-14				b	699056	700452
WYpol32-8-14				c	720435	721068
WYpol32-8-14				d	721068	721309
WYpol32-8-14				e	722436	723405
WYpol32-8-15	IV	I-LOH	b2	a	172218	172966	172218	174089	1871	495	1871	1183
WYpol32-8-15				b	173461	174089
WYpol32-8-15	VII	T-LOH	b4	a	909046	914517	901782	921782	20000
WYpol32-8-15	XII	T-LOH	b3	a	367768	382560	365164	385164	20000
WYpol32-8-15	XIII	T-LOH	b4	a	568827	572102	560465	580465	20000
WYpol32-8-15	XIII	T-LOH	b3	a	716720	717629	707175	727175	20000
WYpol32-8-15	XIV	T-LOH	b2	a	37676	37855	27766	47766	20000
WYpol32-8-15	XV	T-LOH	d33	a	645934	649484	645934	675070	29136	24276	29136	26706
WYpol32-8-15				b	656567	658744
WYpol32-8-15				c	665372	669720
WYpol32-8-15				d	672394	673760
WYpol32-8-15				e	673760	675070
WYpol32-8-16	II	I-LOH	a1	a	673645	674021	673645	676158	2513	460	2513	1487
WYpol32-8-16				b	674481	676158
WYpol32-8-16	IV	I-LOH	a2	a	670324	670418	670324	670636	312	0	312	156
WYpol32-8-16				b	670418	670636
WYpol32-8-16	IV	I-LOH	a2	a	685822	686038	685822	686419	597	0	597	299
WYpol32-8-16				b	686038	686419
WYpol32-8-16	IV	I-LOH	a2	a	701922	702480	701922	736660	34738	33135	34738	33937
WYpol32-8-16				b	735615	736660
WYpol32-8-16	IV	T-LOH	b4	a	772698	773522	763110	783110	20000
WYpol32-8-16	IV	I-LOH	a2	a	817623	818102	817623	818791	1168	0	1168	584
WYpol32-8-16				b	818102	818791
WYpol32-8-16	IV	I-LOH	a2	a	830274	830619	830274	831279	1005	135	1005	570
WYpol32-8-16				b	830754	831279
WYpol32-8-16	XIV	T-LOH	b4	a	657739	661859	649799	669799	20000
WYpol32-8-17	IV	T-LOH	b3	a	909447	910688	900068	920068	20000
WYpol32-8-18	V	T-LOH	b1	a	147672	148485	138079	158079	20000
WYpol32-8-18	VI	I-LOH	a1	a	100526	100905	100526	101913	1387	954	1387	1171
WYpol32-8-18				b	101859	101913
WYpol32-8-18	VII	I-LOH	a1	a	535018	535180	535018	542283	7265	8087	7265	7676
WYpol32-8-18				b	543267	542283
WYpol32-8-18	VII	I-LOH	a1	a	971746	971893	971746	972322	576	0	576	288
WYpol32-8-18				b	971893	972322
WYpol32-8-18	VII	I-LOH	a1	a	1022196	1022239	1022196	1023234	1038	577	1038	808
WYpol32-8-18				b	1022816	1023234
WYpol32-8-18	VII	I-LOH	c1	a	1044521	1044966	1044521	1059000	14479	13303	14479	13891
WYpol32-8-18				b	1053627	1054383
WYpol32-8-18				c	1058269	1059000
WYpol32-8-18	X	T-LOH	b2	a	335788	337183	326486	346486	20000
WYpol32-8-18	XIII	T-LOH	b4	a	702665	703253	692959	712959	20000
WYpol32-8-19	II	I-LOH	c7	a	569872	570256	569872	575784	5912	5429	5912	5671
WYpol32-8-19				b	570508	570929
WYpol32-8-19				c	575523	575685
WYpol32-8-19				d	575685	575784
WYpol32-8-19	VII	T-LOH	d9	a	1004183	1004505	1004183	1012663	8480	8002	8480	8241
WYpol32-8-19				b	1010866	1011025
WYpol32-8-19				c	1012507	1012663
WYpol32-8-19	XII	T-LOH	b3	a	450246	458989	444618	464618	20000
WYpol32-8-19	XIV	T-LOH	d34	a	230127	230725	230127	268752	38625	32610	38625	35618
WYpol32-8-19				b	243291	243530
WYpol32-8-19				c	247567	249918
WYpol32-8-19				d	263335	268752
WYpol32-8-20	V	T-LOH	d1	a	214893	215753	214893	222207	7314	5743	7314	6529
WYpol32-8-20				b	215753	216589
WYpol32-8-20				c	221496	222207
WYpol32-8-20	VI	T-LOH	b1	a	51333	51603	41468	61468	20000
WYpol32-8-20	VI	T-LOH	b2	a	81527	81803	71665	91665	20000
WYpol32-8-20	VI	I-LOH	a1	a	262295	262598	262295	263227	932	0	932	466
WYpol32-8-20				b	262598	263227
WYpol32-8-20	VII	I-LOH	a2	a	1048550	1048909	1048550	1049349	799	0	799	400
WYpol32-8-20				b	1048909	1049349
WYpol32-8-20	XII	I-LOH	a2	a	450246	458989	450246	490736	40490	31498	40490	35994
WYpol32-8-20				b	490487	490736
WYpol32-8-20	XII	I-LOH	a1	a	835800	836483	835800	838471	2671	1285	2671	1978
WYpol32-8-20				b	837768	838471
WYpol32-8-20	XII	I-LOH	a2	a	841073	842329	841073	842770	1697	0	1697	849
WYpol32-8-20				b	842329	842770
WYpol32-8-20	XIII	I-LOH	c23	a	298845	299287	298845	319370	20525	19167	20525	19846
WYpol32-8-20				b	301274	302548
WYpol32-8-20				c	307796	308296
WYpol32-8-20				d	312755	312892
WYpol32-8-20				e	317105	317648
WYpol32-8-20				f	318454	319370
WYpol32-8-20	XV	I-LOH	a2	a	532911	544353	532911	545061	12150	459	12150	6305
WYpol32-8-20				b	544812	545061
WYpol32-8-20	XV	T-LOH	d2	a	662272	663812	662272	679659	17387	15574	17387	16481
WYpol32-8-20				b	679386	679659
WYpol32-8-20	XV	I-LOH	a2	a	738277	738717	738277	794496	56219	53421	56219	54820
WYpol32-8-20				b	792138	794496
WYpol32-8-20	XVI	I-LOH	a2	a	574328	574820	574328	583524	9196	8661	9196	8929
WYpol32-8-20				b	583481	583524
WYpol32-8-20	XVI	I-LOH	a2	a	591536	607353	591536	618453	26917	0	26917	13459
WYpol32-8-20				b	607353	618453
WYpol32-8-20	XVI	T-LOH	b3	a	626374	627372	616873	636873	20000
WYpol32-8-22	I	T-LOH	b1	a	47518	47845	37682	57682	20000
WYpol32-8-22	V	T-LOH	b3	a	235773	237481	226627	246627	20000
WYpol32-8-22	VII	T-LOH	b3	a	949816	951500	940658	960658	20000
WYpol32-8-22	VIII	I-LOH	a1	a	212828	214497	212828	216338	3510	1738	3510	2624
WYpol32-8-22				b	216235	216338
WYpol32-8-22	XII	T-LOH	b1	a	450246	458989	444618	464618	20000
WYpol32-8-22	XV	I-LOH	c4	a	1049615	1051119	1049615	1059202	9587	6202	9587	7895
WYpol32-8-22				b	1051991	1054633
WYpol32-8-22				c	1054633	1057321
WYpol32-8-22				d	1057321	1059202
WYpol32-8-23	X	I-LOH	a1	a	117715	117792	117715	118010	295	0	295	148
WYpol32-8-23				b	117792	118010
WYpol32-8-23	XII	T-LOH	b3	a	459249	490487	464868	484868	20000
WYpol32-8-23	XII	T-LOH	b4	a	857630	858347	847989	867989	20000
WYpol32-8-24	II	I-LOH	a1	a	624625	625093	624625	633855	9230	1296	9230	5263
WYpol32-8-24				b	626389	633855
WYpol32-8-24	IV	I-LOH	a1	a	594035	595029	594035	595528	1493	0	1493	747
WYpol32-8-24				b	595029	595528
WYpol32-8-24	IV	I-LOH	a2	a	641507	641786	641507	642149	642	0	642	321
WYpol32-8-24				b	641786	642149
WYpol32-8-24	VII	T-LOH	b3	a	699072	704429	691751	711751	20000
WYpol32-8-24	VIII	T-LOH	b4	a	305927	309963	297945	317945	20000
WYpol32-8-24	X	I-LOH	a2	a	593074	595640	593074	595994	2920	0	2920	1460
WYpol32-8-24				b	595640	595994
WYpol32-8-24	X	T-LOH	d9	a	607850	609577	607850	619975	12125	9295	12125	10710
WYpol32-8-24				b	609577	610791
WYpol32-8-24				c	618872	619975
WYpol32-8-24	XII	T-LOH	d9	a	361865	364406	361865	382560	20695	3362	20695	12029
WYpol32-8-24				b	365170	367056
WYpol32-8-24				c	367768	382560
WYpol32-8-24	XII	T-LOH	b4	a	459249	490487	464868	484868	20000
WYpol32-8-24	XIII	I-LOH	a1	a	729284	729654	729284	732373	3089	1922	3089	2506
WYpol32-8-24				b	731576	732373
WYpol32-8-24	XIII	T-LOH	b4	a	869052	869798	859425	879425	20000
WYpol32-8-24	XV	I-LOH	a2	a	371400	371543	371400	371642	242	0	242	121
WYpol32-8-24				b	371543	371642
WYpol32-8-24	XV	I-LOH	a2	a	523000	523506	523000	544702	21702	9405	21702	15554
WYpol32-8-24				b	532911	544702
WYpol32-8-25	XII	T-LOH	b3	a	223521	226438	214980	234980	20000
WYpol32-8-25	XII	T-LOH	b4	a	490487	490736	480612	500612	20000
WYpol32-8-26	II	T-LOH	b4	a	412642	419013	405828	425828	20000
WYpol32-8-26	III	I-LOH	a2	a	39540	40089	39540	43107	3567	226	3567	1897
WYpol32-8-26				b	40315	43107
WYpol32-8-26	III	I-LOH	a2	a	165025	167724	165025	177325	12300	7845	12300	10073
WYpol32-8-26				b	175569	177325
WYpol32-8-26	IV	I-LOH	a1	a	150597	150634	150597	152053	1456	1131	1456	1294
WYpol32-8-26				b	151765	152053
WYpol32-8-26	V	I-LOH	c7	a	294112	294714	294112	315976	21864	18905	21864	20385
WYpol32-8-26				b	300974	301990
WYpol32-8-26				c	301990	302655
WYpol32-8-26				d	313206	313619
WYpol32-8-26				e	313619	315976
WYpol32-8-26	VI	T-LOH	b1	a	44772	45217	34995	54995	20000
WYpol32-8-26	VII	I-LOH	a2	a	1026091	1028485	1026091	1034846	8755	6140	8755	7448
WYpol32-8-26				b	1034625	1034846
WYpol32-8-26	X	I-LOH	c3	a	287997	288054	287997	305953	17956	17855	17956	17906
WYpol32-8-26				b	288319	288609
WYpol32-8-26				c	305909	305953
WYpol32-8-26	XII	T-LOH	b4	a	450246	458989	444618	464618	20000
WYpol32-8-26	XIII	I-LOH	a1	a	275773	275910	275773	277164	1391	0	1391	696
WYpol32-8-26				b	275910	277164
WYpol32-8-26	XIII	I-LOH	a2	a	451041	453686	451041	454966	3925	0	3925	1963
WYpol32-8-26				b	453686	454966
WYpol32-8-26	XIII	T-LOH	d3	a	492749	493334	492749	496159	3410	1619	3410	2515
WYpol32-8-26				b	493675	494058
WYpol32-8-26				c	494953	496159
WYpol32-8-27	II	T-LOH	d3	a	714094	715254	714094	719588	5494	3076	5494	4285
WYpol32-8-27				b	715792	716467
WYpol32-8-27				c	718330	719588
WYpol32-8-27	IV	T-LOH	b1	a	358594	360211	349403	369403	20000
WYpol32-8-27	XII	T-LOH	b3	a	357723	361284	349504	369504	20000
WYpol32-8-27	XIV	T-LOH	d14	a	150779	153222	150779	165144	14365	11179	14365	12772
WYpol32-8-27				b	153710	156755
WYpol32-8-27				c	164401	165144
WYpol32-8-28	II	I-LOH	a2	a	539054	539253	539054	540838	1784	608	1784	1196
WYpol32-8-28				b	539861	540838
WYpol32-8-28	II	I-LOH	a1	a	668082	668830	668082	669257	1175	0	1175	588
WYpol32-8-28				b	668830	669257
WYpol32-8-28	IV	I-LOH	a2	a	351685	352433	351685	353410	1725	533	1725	1129
WYpol32-8-28				b	352966	353410
WYpol32-8-28	VII	T-LOH	d26	a	1004716	1005907	1004716	1027279	22563	20785	22563	21674
WYpol32-8-28				b	1006922	1006976
WYpol32-8-28				c	1006979	1007272
WYpol32-8-28				d	1026692	1027279
WYpol32-8-29	II	I-LOH	a1	a	555369	555607	555369	557225	1856	1280	1856	1568
WYpol32-8-29				b	556887	557225
WYpol32-8-29	II	T-LOH	d1	a	674481	676158	674481	680703	6222	4215	6222	5219
WYpol32-8-29				b	676732	678064
WYpol32-8-29				c	680373	680703
WYpol32-8-29	IV	I-LOH	a2	a	1193546	1201621	1193546	1206187	12641	0	12641	6321
WYpol32-8-29				b	1201621	1206187
WYpol32-8-29	VIII	T-LOH	b4	a	330629	332080	321355	341355	20000
WYpol32-8-29	XIII	T-LOH	d19	a	119630	120287	119630	123828	4198	2550	4198	3374
WYpol32-8-29				b	120376	120947
WYpol32-8-29				c	120995	121603
WYpol32-8-29				d	122837	123828
WYpol32-8-29	XVI	T-LOH	b4	a	921845	921937	911891	931891	20000
WYpol32-8-31	VI	T-LOH	b2	a	50825	51333	41079	61079	20000
WYpol32-8-31	VII	I-LOH	c6	a	1051093	1051586	1051093	1068017	16924	15798	16924	16361
WYpol32-8-31				b	1055127	1055697
WYpol32-8-31				c	1063536	1067046
WYpol32-8-31				d	1067384	1068017
WYpol32-8-31	X	T-LOH	b2	a	363087	390894	366991	386991	20000
WYpol32-8-31	XII	T-LOH	b3	a	367056	382560	364808	384808	20000
WYpol32-8-31	XII	I-LOH	a2	a	450246	459070	450246	490487	40241	9316	40241	24779
WYpol32-8-31				b	468386	490487
WYpol32-8-31	XIII	T-LOH	b4	a	446574	446761	436668	456668	20000
WYpol32-8-31	XIII	I-LOH	a1	a	459697	459754	459697	486464	26767	25958	26767	26363
WYpol32-8-31				b	485712	486464
WYpol32-8-31	XIV	I-LOH	a2	a	376490	379436	376490	382693	6203	1490	6203	3847
WYpol32-8-31				b	380926	382693
WYpol32-8-31	XIV	I-LOH	a2	a	395734	397733	395734	420063	24329	20567	24329	22448
WYpol32-8-31				b	418300	420063
WYpol32-8-31	XVI	I-LOH	a1	a	907709	908942	907709	918370	10661	9350	10661	10006
WYpol32-8-31				b	918292	918370
WYpol32-8-33	II	I-LOH	c4	a	328525	329188	328525	335995	7470	6173	7470	6822
WYpol32-8-33				b	330647	331253
WYpol32-8-33				c	335310	335361
WYpol32-8-33				d	335361	335995
WYpol32-8-33	II	T-LOH	b3	a	349415	351335	340375	360375	20000
WYpol32-8-33	IV	T-LOH	b4	a	1494072	1494944	1484508	1504508	20000
WYpol32-8-33	VII	I-LOH	c8	a	292839	296170	292839	316603	23764	20159	23764	21962
WYpol32-8-33				b	296817	297533
WYpol32-8-33				c	297533	300933
WYpol32-8-33				d	303486	305542
WYpol32-8-33				e	306341	306793
WYpol32-8-33				f	316329	316603
WYpol32-8-33	VII	T-LOH	d35	a	887135	887698	887135	914517	27382	21348	27382	24365
WYpol32-8-33				b	891078	893535
WYpol32-8-33				c	899719	899896
WYpol32-8-33				d	900753	902040
WYpol32-8-33				e	904632	904835
WYpol32-8-33				f	909046	914517
WYpol32-8-33	VII	I-LOH	a2	a	1037791	1038433	1037791	1041119	3328	2419	3328	2874
WYpol32-8-33				b	1040852	1041119
WYpol32-8-33	XV	T-LOH	b3	a	559546	584081	561814	581814	20000
WYpol32-8-35	I	T-LOH	b1	a	136160	141184	128672	148672	20000
WYpol32-8-35	XII	T-LOH	b4	a	193703	197459	185581	205581	20000
WYpol32-8-35	XII	T-LOH	b3	a	345409	348674	337042	357042	20000
WYpol32-8-35	XII	T-LOH	d36	a	404007	405362	404007	458989	54982	44884	54982	49933
WYpol32-8-35				b	419820	423150
WYpol32-8-35				c	423854	430049
WYpol32-8-35				d	430049	430853
WYpol32-8-35				e	430853	432399
WYpol32-8-35				f	433077	433961
WYpol32-8-35				g	433961	433955
WYpol32-8-35				h	450246	458989
WYpol32-8-37	II	I-LOH	a1	a	55192	55537	55192	55693	501	0	501	251
WYpol32-8-37				b	55537	55693
WYpol32-8-37	II	I-LOH	c7	a	378523	378868	378523	384221	5698	4900	5698	5299
WYpol32-8-37				b	379470	379598
WYpol32-8-37				c	379969	380911
WYpol32-8-37				d	383768	384221
WYpol32-8-37	VII	I-LOH	a1	a	931052	931123	931052	932191	1139	933	1139	1036
WYpol32-8-37				b	932056	932191
WYpol32-8-37	VII	T-LOH	d38	a	1019814	1020657	1019814	1055597	35783	5697	35783	20740
WYpol32-8-37				b	1023234	1023336
WYpol32-8-37				c	1025706	1026354
WYpol32-8-37				d	1026354	1026692
WYpol32-8-37				e	1028092	1028485
WYpol32-8-37				f	1047666	1048550
WYpol32-8-37				g	1055127	1055597
WYpol32-8-37	X	I-LOH	a1	a	66411	67074	66411	67229	818	0	818	409
WYpol32-8-37				b	67074	67229
WYpol32-8-37	XII	I-LOH	c24	a	357438	357723	357438	458989	101551	92523	101551	97037
WYpol32-8-37				b	357723	361284
WYpol32-8-37				c	361284	361865
WYpol32-8-37				d	361865	364406
WYpol32-8-37				e	364406	365170
WYpol32-8-37				f	367768	382560
WYpol32-8-37				g	450246	458989
WYpol32-8-37	XII	T-LOH	b4	a	468368	490487	469428	489428	20000
WYpol32-8-37	XIII	I-LOH	a2	a	341111	341834	341111	342279	1168	0	1168	584
WYpol32-8-37				b	341834	342279
WYpol32-8-37	XIII	T-LOH	d2	a	380333	380451	380333	383224	2891	1936	2891	2414
WYpol32-8-37				b	382387	383224
WYpol32-8-37	XIV	I-LOH	a1	a	420063	420628	420063	420851	788	0	788	394
WYpol32-8-37				b	420628	420851
WYpol32-8-37	XV	T-LOH	b2	a	80920	86617	73769	93769	20000
WYpol32-8-37	XV	T-LOH	b4	a	626602	627351	616977	636977	20000
WYpol32-8-39	VII	I-LOH	a2	a	284212	284855	284212	286047	1835	0	1835	918
WYpol32-8-39				b	284855	286047
WYpol32-8-39	VII	T-LOH	b4	a	600769	604120	592445	612445	20000
WYpol32-8-39	VIII	I-LOH	a2	a	32029	32626	32029	36805	4776	233	4776	2505
WYpol32-8-39				b	32859	36805
WYpol32-8-39	VIII	I-LOH	a2	a	85218	85374	85218	92146	6928	0	6928	3464
WYpol32-8-39				b	85374	92146
WYpol32-8-39	XII	I-LOH	a2	a	837768	838471	837768	839568	1800	0	1800	900
WYpol32-8-39				b	838471	839568
WYpol32-8-39	XII	I-LOH	a1	a	841073	842329	841073	842770	1697	0	1697	849
WYpol32-8-39				b	842329	842770
WYpol32-8-39	XII	I-LOH	a2	a	852843	854607	852843	861961	9118	6352	9118	7735
WYpol32-8-39				b	860959	861961
WYpol32-8-39	XII	T-LOH	d39	a	877625	877838	877625	940624	62999	62300	62999	62650
WYpol32-8-39				b	883764	884628
WYpol32-8-39				c	938137	938596
WYpol32-8-39				d	940138	940624
WYpol32-8-39	XII	T-LOH	d1	a	982986	983190	982986	1054224	71238	69765	71238	70502
WYpol32-8-39				b	1052955	1054224
WYpol32-8-39	XIII	T-LOH	b4	a	429465	429559	419512	439512	20000
WYpol32-8-39	XIV	T-LOH	b3	a	637234	638992	628113	648113	20000
WYpol32-8-39	XV	T-LOH	b2	a	49477	50002	39740	59740	20000
WYpol32-8-39	XV	I-LOH	a1	a	528487	528799	528487	529675	1188	381	1188	785
WYpol32-8-39				b	529180	529675
WYpol32-8-41	IV	T-LOH	b2	a	362834	362993	352914	372914	20000
WYpol32-8-41	VII	T-LOH	b1	a	83730	83793	73762	93762	20000
WYpol32-8-41	VII	T-LOH	b3	a	849134	850923	840029	860029	20000
WYpol32-8-41	VII	I-LOH	a1	a	916790	916953	916790	923851	7061	6031	7061	6546
WYpol32-8-41				b	922984	923851
WYpol32-8-41	VII	I-LOH	a1	a	946664	946974	946664	1055697	109033	108153	109033	108593
WYpol32-8-41				b	1055127	1055697
WYpol32-8-41	VIII	T-LOH	b3	a	290037	297072	290037	329627	39590	31199	39590	35395
WYpol32-8-41	VIII	I-LOH	a2	a	305927	309963	305927	312172	6245	0	6245	3123
WYpol32-8-41				b	309963	312172
WYpol32-8-41	VIII	I-LOH	a2	a	324770	328055	324770	329627	4857	216	4857	2537
WYpol32-8-41				b	328271	329627
WYpol32-8-41	XI	T-LOH	b1	a	71894	72614	62254	82254	20000
WYpol32-8-41	XII	T-LOH	b4	a	536245	536332	526289	546289	20000
WYpol32-8-41	XII	I-LOH	c25	a	831427	831670	831427	849714	18287	17940	18287	18114
WYpol32-8-41				b	831670	831733
WYpol32-8-41				c	838471	839568
WYpol32-8-41				d	842770	843400
WYpol32-8-41				e	843400	844293
WYpol32-8-41				f	849515	849610
WYpol32-8-41				g	849610	849714
WYpol32-8-41	XIV	I-LOH	a2	a	58193	62869	58193	320227	262034	256122	262034	259078
WYpol32-8-41				b	80433	82802
WYpol32-8-41	XIV	T-LOH	b2	a	318991	320227	309609	329609	20000
WYpol32-8-41	XV	T-LOH	b2	a	210122	210877	200500	220500	20000
WYpol32-8-43	IV	I-LOH	a2	a	321142	325075	321142	327242	6100	1459	6100	3780
WYpol32-8-43					326534	327242
WYpol32-8-43	IV	T-LOH	b3	a	511129	512393	501761	521761	20000
WYpol32-8-43	VII	I-LOH	a1	a	616421	619627	616421	625418	8997	3572	8997	6285
WYpol32-8-43				b	623199	625418
WYpol32-8-43	VII	I-LOH	a2	a	653157	653248	653157	653653	496	0	496	248
WYpol32-8-43				b	653248	653653
WYpol32-8-43	VII	T-LOH	b3	a	942469	942635	932552	952552	20000
WYpol32-8-43	VII	T-LOH	b4	a	1026692	1027279	1016986	1036986	20000
WYpol32-8-43	VII	I-LOH	a2	a	1050122	1050865	1050122	1054383	4261	2762	4261	3512
WYpol32-8-43				b	1053627	1054383
WYpol32-8-43	XII	T-LOH	d40	a	90629	91378	90629	131628	40999	36594	40999	38797
WYpol32-8-43				b	101264	101729
WYpol32-8-43				c	110807	113022
WYpol32-8-43				d	121537	123527
WYpol32-8-43				e	127972	131628
WYpol32-8-43	XII	T-LOH	b4	a	345408	348674	337041	357041	20000
WYpol32-8-43	XIII	T-LOH	b3	a	390519	390664	380592	400592	20000
WYpol32-8-43	XIII	T-LOH	b4	a	493675	494058	483867	503867	20000
WYpol32-8-43	XIV	I-LOH	a2	a	476762	477736	476762	478237	1475	0	1475	738
WYpol32-8-43				b	477736	478237
WYpol32-8-45	I	I-LOH	c4	a	65488	66003	65488	74136	8648	7798	8648	8223
WYpol32-8-45				b	69403	69585
WYpol32-8-45				c	70345	70461
WYpol32-8-45				d	73801	74136
WYpol32-8-45	XIV	T-LOH	b1	a	159166	161358	150262	170262	20000
WYpol32-8-45	XIV	I-LOH	a2	a	744856	746282	744856	746543	1687	0	1687	844
WYpol32-8-45				b	746282	746543
WYpol32-8-45	XV	T-LOH	b4	a	949632	954766	942199	962199	20000
WYpol32-8-47	II	I-LOH	a1	a	745192	746171	745192	748042	2850	1006	2850	1928
WYpol32-8-47				b	747177	748042
WYpol32-8-47	II	I-LOH	c5	a	757931	765797	757931	784600	26669	16303	26669	21486
WYpol32-8-47				b	770771	771838
WYpol32-8-47				c	775070	777303
WYpol32-8-47				d	777303	778895
WYpol32-8-47				e	782100	784600
WYpol32-8-47	VII	I-LOH	a2	a	1019814	1020657	1019814	1020978	1164	0	1164	582
WYpol32-8-47				b	1020657	1020978
WYpol32-8-47	VIII	I-LOH	a1	a	184766	185403	184766	185760	994	144	994	569
WYpol32-8-47				b	185547	185760
WYpol32-8-47	XI	I-LOH	a2	a	265911	268465	265911	281634	15723	12541	15723	14132
WYpol32-8-47				b	281006	281634
WYpol32-8-47	XI	I-LOH	c15	a	301521	302097	301521	320337	18816	17990	18816	18403
WYpol32-8-47				b	307166	307466
WYpol32-8-47				c	315107	315617
WYpol32-8-47				d	315654	315726
WYpol32-8-47				e	317755	318519
WYpol32-8-47				f	320087	320337
WYpol32-8-47	XIII	T-LOH	d4	a	345183	346005	345183	355165	9982	8291	9982	9137
WYpol32-8-47				b	347164	347381
WYpol32-8-47				c	354296	355165
WYpol32-8-47	XV	I-LOH	a2	a	893919	894282	893919	897596	3677	2201	3677	2939
WYpol32-8-47				b	896483	897596
WYpol32-8-49	I	I-LOH	c4	a	141184	141984	141184	146539	5355	3650	5355	4503
WYpol32-8-49				b	143085	143679
WYpol32-8-49				c	144326	145634
WYpol32-8-49				d	145634	146539
WYpol32-8-49	IV	I-LOH	a2	a	335086	335956	335086	343870	8784	7624	8784	8204
WYpol32-8-49				b	343580	343870
WYpol32-8-49	IV	T-LOH	b4	a	546618	551387	539003	559003	20000
WYpol32-8-49	VII	I-LOH	a2	a	380670	381517	380670	383433	2763	0	2763	1382
WYpol32-8-49				b	381517	383433
WYpol32-8-49	XV	T-LOH	d9	a	436196	436490	436196	439785	3589	2557	3589	3073
WYpol32-8-49				b	436490	436610
WYpol32-8-49				c	439047	439785
WYpol32-8-49	XV	T-LOH	b4	a	559546	584081	561814	581814	20000
WYpol32-8-51	III	T-LOH	b3	a	148115	149858	138987	158987	20000
WYpol32-8-51	III	T-LOH	b4	a	212097	214661	203379	223379	20000
WYpol32-8-51	VII	T-LOH	b4	a	1032459	1033498	1022979	1042979	20000
WYpol32-8-53	IV	I-LOH	a2	a	1221481	1225501	1221481	1239087	17606	10093	17606	13850
WYpol32-8-53				b	1235594	1239087
WYpol32-8-53	XII	T-LOH	b3	a	450246	458989	444618	464618	20000
WYpol32-8-53	XIV	T-LOH	b2	a	53633	58193	45913	65913	20000
WYpol32-8-53	XIV	I-LOH	a2	a	672281	676367	672281	686681	14400	6282	14400	10341
WYpol32-8-53				b	682649	686681
WYpol32-8-55	IV	T-LOH	d41	a	591205	591737	591205	629487	38282	36865	38282	37574
WYpol32-8-55				b	625250	628602
WYpol32-8-55				c	628602	629487
WYpol32-8-55	IV	T-LOH	d11	a	694831	695272	694831	706601	11770	10760	11770	11265
WYpol32-8-55				b	703905	706032
WYpol32-8-55				c	706032	706601
WYpol32-8-55	VII	T-LOH	b4	a	665923	670080	658002	678002	20000
WYpol32-8-55	X	I-LOH	a1	a	264272	264790	264272	265353	1081	48	1081	565
WYpol32-8-55				b	264838	265353
WYpol32-8-57	III	T-LOH	b4	a	276761	283886	270324	290324	20000
WYpol32-8-57	IV	T-LOH	b4	a	512553	521406	506980	526980	20000
WYpol32-8-57	IV	T-LOH	b3	a	748542	749258	738900	758900	20000
WYpol32-8-57	XII	I-LOH	a1	a	200465	201288	200465	203461	2996	0	2996	1498
WYpol32-8-57				b	201288	203461
WYpol32-8-59	VII	I-LOH	a2	a	960080	962124	960080	963805	3725	0	3725	1863
WYpol32-8-59				b	962124	963805
WYpol32-8-59	VII	I-LOH	a1	a	975718	976931	975718	980961	5243	0	5243	2622
WYpol32-8-59				b	976931	980961
WYpol32-8-59	X	I-LOH	a1	a	197074	204142	197074	204641	7567	197	7567	3882
WYpol32-8-59				b	204339	204641
WYpol32-8-59	XII	I-LOH	a2	a	548551	549297	548551	552630	4079	0	4079	2040
WYpol32-8-59				b	549297	552630
WYpol32-8-59	XIII	T-LOH	b4	a	457082	457249	447166	467166	20000
WYpol32-8-59	XIV	I-LOH	a2	a	17835	18046	17835	19522	1687	1146	1687	1417
WYpol32-8-59				b	19192	19522
WYpol32-8-59	XIV	T-LOH	b4	a	661859	665036	653448	673448	20000
WYpol32-20-32	IV	T-LOH	b4	a	675841	676190	666016	686016	20000
WYpol32-20-32	VI	T-LOH	b1	a	48096	50410	39253	59253	20000
WYpol32-20-32	VII	I-LOH	a2	a	51523	52732	51523	52959	1436	8	1436	722
WYpol32-20-32				b	52740	52959
WYpol32-20-32	VII	T-LOH	d42	a	982315	987623	982315	1057542	75227	68782	75227	72005
WYpol32-20-32				b	999629	1000345
WYpol32-20-32				c	1016289	1017723
WYpol32-20-32				d	1022379	1022816
WYpol32-20-32				e	1024488	1025033
WYpol32-20-32				f	1034625	1034846
WYpol32-20-32				g	1034846	1035136
WYpol32-20-32				h	1050122	1050865
WYpol32-20-32				i	1055697	1056405
WYpol32-20-32				j	1056405	1057542
WYpol32-20-32	VIII	I-LOH	a1	a	210710	211042	210710	218189	7479	6494	7479	6987
WYpol32-20-32				b	217536	218189
WYpol32-20-32	VIII	T-LOH	b3	a	422992	424149	413571	433571	20000
WYpol32-20-32	XII	T-LOH	b3	a	322753	322903	312828	332828	20000
WYpol32-20-32	XIII	I-LOH	a1	a	462409	462535	462409	464030	1621	1210	1621	1416
WYpol32-20-32				b	463745	464030
WYpol32-20-32	XIII	I-LOH	a1	a	485712	486339	485712	488716	3004	1456	3004	2230
WYpol32-20-32				b	487795	488716
WYpol32-20-32	XIV	T-LOH	b2	a	26953	27283	17118	37118	20000
WYpol32-20-32	XIV	I-LOH	a1	a	82802	93163	82802	110472	27670	16862	27670	22266
WYpol32-20-32				b	110025	110472
WYpol32-20-32	XIV	I-LOH	c10	a	238589	242111	238589	249918	11329	5456	11329	8393
WYpol32-20-32				b	242111	243194
WYpol32-20-32				c	245307	245689
WYpol32-20-32				d	247567	249918
WYpol32-20-32	XV	I-LOH	a1	a	685202	685474	685202	686417	1215	0	1215	608
WYpol32-20-32				b	685474	686417
WYpol32-20-34	IV	I-LOH	a1	a	183720	184727	183720	366675	182955	180181	182955	181568
WYpol32-20-34				b	364908	366675
WYpol32-20-34	IV	T-LOH	b3	a	1089460	1111983	1090722	1110722	20000
WYpol32-20-34	IV	I-LOH	c10	a	1332073	1332400	1332073	1428055	95982	94766	95982	95374
WYpol32-20-34				b	1369850	1371004
WYpol32-20-34				c	1372422	1372812
WYpol32-20-34				d	1427166	1428055
WYpol32-20-34	VII	I-LOH	a1	a	873474	873790	873474	980961	107487	103141	107487	105314
WYpol32-20-34				b	976931	980961
WYpol32-20-34	VII	I-LOH	a1	a	1004566	1004716	1004566	1033498	28932	27743	28932	28338
WYpol32-20-34				b	1032459	1033498
WYpol32-20-34	XII	T-LOH	b4	a	566588	567957	557273	577273	20000
WYpol32-20-34	XII	T-LOH	b3	a	1048642	1050100	1039371	1059371	20000
WYpol32-20-34	XIII	T-LOH	b3	a	717629	718241	707935	727935	20000
WYpol32-20-34	XV	I-LOH	a2	a	177015	177495	177015	184793	7778	4894	7778	6336
WYpol32-20-34				b	182389	184793
WYpol32-20-34	XV	T-LOH	b4	a	532110	532911	522511	542511	20000
WYpol32-20-36	II	I-LOH	a2	a	750714	750970	750714	752106	1392	1013	1392	1203
WYpol32-20-36				b	751983	752106
WYpol32-20-36	III	I-LOH	a1	a	187932	188418	187932	188758	826	0	826	413
WYpol32-20-36				b	188418	188758
WYpol32-20-36	V	T-LOH	b4	a	515086	515785	505436	525436	20000
WYpol32-20-36	VII	T-LOH	b1	a	356393	357041	346717	366717	20000
WYpol32-20-36	VII	T-LOH	d2	a	1018367	1018825	1018367	1050865	32498	31297	32498	31898
WYpol32-20-36				b	1050122	1050865
WYpol32-20-36	VIII	I-LOH	a1	a	120445	121477	120445	121609	1164	0	1164	582
WYpol32-20-36				b	121477	121609
WYpol32-20-36	VIII	I-LOH	a1	a	210710	211042	210710	212499	1789	687	1789	1238
WYpol32-20-36				b	211729	212499
WYpol32-20-36	X	T-LOH	b1	a	194922	196517	185720	205720	20000
WYpol32-20-36	XII	T-LOH	b4	a	221368	221376	211372	231372	20000
WYpol32-20-36	XII	T-LOH	b3	a	459249	490487	464868	484868	20000
WYpol32-20-36	XIV	T-LOH	b1	a	255754	256840	246297	266297	20000
WYpol32-20-38	II	I-LOH	a2	a	19967	20268	19967	20445	478	0	478	239
WYpol32-20-38				b	20268	20445
WYpol32-20-38	IV	T-LOH	b2	a	369408	366675	358042	378042	20000
WYpol32-20-38	IV	I-LOH	a2	a	795138	795537	795138	795882	744	0	744	372
WYpol32-20-38				b	795537	795882
WYpol32-20-38	IV	T-LOH	b2	a	1089460	1111983	1090722	1110722	20000
WYpol32-20-38	IV	I-LOH	c10	a	1332073	1332400	1332073	1428055	95982	94766	95982	95374
WYpol32-20-38				b	1369850	1371004
WYpol32-20-38				c	1372422	1372812
WYpol32-20-38				d	1427166	1428055
WYpol32-20-38	VII	T-LOH	b3	a	1032459	1033498	1022979	1042979	20000
WYpol32-20-38	XII	I-LOH	a1	a	549297	552630	549297	553802	4505	517	4505	2511
WYpol32-20-38				b	553147	553802
WYpol32-20-38	XII	T-LOH	b4	a	566588	567955	557272	577272	20000
WYpol32-20-38	XII	T-LOH	b3	a	1048642	1050100	1039371	1059371	20000
WYpol32-20-38	XIII	T-LOH	d9	a	709549	709740	709549	718241	8692	7889	8692	803
WYpol32-20-38				b	709860	709938
WYpol32-20-38				c	717629	718241
WYpol32-20-38	XV	T-LOH	d21	a	175941	176091	175941	184793	8852	6295	8852	2557
WYpol32-20-38				b	177015	177495
WYpol32-20-38				c	182386	184793
WYpol32-20-38	XV	T-LOH	b4	a	532110	532911	522511	542511	20000
WYpol32-20-40	IV	I-LOH	a2	a	174089	174546	174089	175676	1587	316	1587	952
WYpol32-20-40				b	174862	175676
WYpol32-20-40	IV	T-LOH	b3	a	512816	521406	507111	527111	20000
WYpol32-20-40	IV	I-LOH	c6	a	679489	679624	679489	679949	460	210	460	335
WYpol32-20-40				b	679624	679781
WYpol32-20-40				c	679781	679834
WYpol32-20-40				d	679834	679949
WYpol32-20-40	IV	T-LOH	b4	a	679834	679949	669892	689892	20000
WYpol32-20-40	IV	T-LOH	c26	a	1161568	1171430	1161568	1270837	109269	88648	109269	98959
WYpol32-20-40				b	1174722	1178350
WYpol32-20-40				c	1183454	1184604
WYpol32-20-40				d	1184872	1185640
WYpol32-20-40				e	1186629	1187273
WYpol32-20-40				f	1201621	1206187
WYpol32-20-40				g	1217807	1219718
WYpol32-20-40				h	1221065	1221481
WYpol32-20-40				i	1221481	1225501
WYpol32-20-40				j	1225501	1231802
WYpol32-20-40				k	1260078	1270837
WYpol32-20-40	V	T-LOH	b4	a	245593	245855	235724	255724	20000
WYpol32-20-40	VI	T-LOH	b2	a	31648	31669	21659	41659	20000
WYpol32-20-40	VII	I-LOH	a2	a	947600	948145	947600	948447	847	138	847	493
WYpol32-20-40				b	948283	948447
WYpol32-20-40	VII	T-LOH	d2	a	976931	980961	976931	1004716	27785	23605	27785	25695
WYpol32-20-40				b	1004566	1004716
WYpol32-20-40	VIII	T-LOH	b1	a	26177	26948	16563	36563	20000
WYpol32-20-40	VIII	T-LOH	b3	a	429611	430583	420097	440097	20000
WYpol32-20-40	XI	T-LOH	b3	a	466959	470292	458626	478626	20000
WYpol32-20-40	XIV	T-LOH	d25	a	142683	142664	142683	153222	10539	8115	10539	9327
WYpol32-20-40				b	144039	148037
WYpol32-20-40				c	150779	153222
WYpol32-20-40	XIV	I-LOH	d19	a	232508	232598	232508	243194	10686	9513	10686	10100
WYpol32-20-40				b	232598	232914
WYpol32-20-40				c	238589	242111
WYpol32-20-40				d	242111	243194
WYpol32-20-40	XIV	T-LOH	b1	a	268752	293080	270916	290916	20000
WYpol32-20-40	XVI	I-LOH	a2	a	727700	730292	727700	731999	4299	0	4299	2150
WYpol32-20-40				b	730292	731999
WYpol32-20-42	II	I-LOH	a2	a	146992	147197	146992	148327	1335	975	1335	1155
WYpol32-20-42				b	148172	148327
WYpol32-20-42	II	I-LOH	a1	a	560167	560494	560167	560987	820	0	820	410
WYpol32-20-42				b	560494	560987
WYpol32-20-42	IV	I-LOH	a2	a	311602	312250	311602	325079	13477	8892	13477	11185
WYpol32-20-42				b	321142	325079
WYpol32-20-42	IV	T-LOH	d31	a	354974	356133	354974	356541	1567	0	1567	784
WYpol32-20-42				b	356133	356541
WYpol32-20-42	IV	T-LOH	d2	a	1089460	1111983	1089460	1171430	81970	49573	81970	65772
WYpol32-20-42				b	1161556	1171430
WYpol32-20-42	VI	T-LOH	b3	a	248370	250718	239544	259544	20000
WYpol32-20-42	VII	T-LOH	d37	a	1009948	1010218	1009948	1057542	47594	46187	47594	46891
WYpol32-20-42				b	1012663	1012976
WYpol32-20-42				c	1015863	1016289
WYpol32-20-42				d	1016289	1017723
WYpol32-20-42				e	1018367	1101825
WYpol32-20-42				f	1032459	1033498
WYpol32-20-42				g	1045427	1046906
WYpol32-20-42				h	1049349	1049943
WYpol32-20-42				i	1056405	1057542
WYpol32-20-42	IX	T-LOH	b2	a	289127	291214	280171	300171	20000
WYpol32-20-42	X	I-LOH	a1	a	272315	273348	272315	273972	1657	183	1657	920
WYpol32-20-42				b	273531	273972
WYpol32-20-42	XII	T-LOH	b4	a	450246	490487	460367	480367	20000
WYpol32-20-42	XIII	T-LOH	b3	a	291003	291392	281198	301198	20000
WYpol32-20-42	XIV	I-LOH	a1	a	126305	126707	126305	138464	12159	11482	12159	11821
WYpol32-20-42				b	138189	138464
WYpol32-20-42	XIV	T-LOH	b1	a	321416	322462	311939	331939	20000
WYpol32-20-42	XV	I-LOH	c10	a	158650	158717	158650	163253	4603	4049	4603	4326
WYpol32-20-42				b	158754	158838
WYpol32-20-42				c	158838	158905
WYpol32-20-42				d	162766	163253
WYpol32-20-42	XV	T-LOH	b1	a	234932	235233	225083	245083	20000
WYpol32-20-42	XV	T-LOH	b3	a	532911	544353	528632	548632	20000
WYpol32-20-42	XVI	T-LOH	d13	a	152473	158238	152473	165213	12740	4200	12740	8540
WYpol32-20-42				b	158238	162438
WYpol32-20-42				c	162438	165213
WYpol32-20-44	I	I-LOH	a2	a	65488	66003	65488	69585	4097	3400	4097	3749
WYpol32-20-44				b	69403	69585
WYpol32-20-44	I	I-LOH	a2	a	70345	70461	70345	74136	3791	3340	3791	3566
WYpol32-20-44				b	73801	74136
WYpol32-20-44	XV	T-LOH	b4	a	949632	954766	942199	962199	20000
WYpol32-20-46	I	T-LOH	b2	a	75277	75912	65595	85595	20000
WYpol32-20-46	I	I-LOH	d12	a	145634	146539	145634	159623	13989	7273	13989	10631
WYpol32-20-46				b	153812	159623
WYpol32-20-46	I	T-LOH	b4	a	173222	175307	164265	184265	20000
WYpol32-20-46	IV	T-LOH	d2	a	460219	469779	460219	482181	21962	8060	21962	13902
WYpol32-20-46				b	477839	482181
WYpol32-20-46	IV	T-LOH	b3	a	625250	628602	616926	636926	20000
WYpol32-20-46	V	T-LOH	b3	a	427684	427920	417802	437802	20000
WYpol32-20-46	XII	T-LOH	b3	a	450044	450246	440145	460145	20000
WYpol32-20-46	XVI	T-LOH	b2	a	329941	331554	320748	340748	20000
This table shows all LOH events observed in isolates that had subcultured for 8 or 20 generations at 30 degrees. In Column C, we used the following code: I-LOH (simple gene conversion events; interstitial LOH), T-LOH (simple terminal LOH events reflecting either crossover or break-induced replication). Columns D and E indicate the classes and breakpoints of LOH events. The classes are depicted in…

## Sheet: Dataset S1-2 LOH depictions
Dataset S1-2. Depictions of LOH events in WYpol32 isolates sub-cultured at 30 degrees
Description of various classes of LOH events	Class	Pattern of LOH events												Number of LOH events
CON (Simple interstitial LOH)		a		b
	a1													56
		a		b										72
	a2
COM/CON (Complex interstitial LOH)		a			d
	c1													2
		a		c
	c2													0
		a		c
	c3													1
		a			d
	c4													5
		a				e
	c5													2
		a			d
	c6													3
		a			d
	c7													3
		a					f
	c8													1
		a				e
	c9													0
		a			d
	c10													4
		a				e
	c11													0
		a			d
	c12													1
		a					f
	c13													0
		a				e
	c14													0
		a					f
	c15													1
		a					f
	c16													0
		a					f
	c17													0
		a									j
	c18													0
			a		b
	c19													0
			a		b
	c20													0
		a					f
	c21													1
		a				e
	c22													1
		a
	c23													1
		a						g
	c24													1
		a						g
	c25													1
		a										k
	c26													1
CO/BIR (Simple terminal LOH)
		a
	b1													23
		a
	b2													22
		a
	b3													48
		a
	b4													56
CON/CO (Complex terminal LOH)		a		c
	d1													4
		a		b
	d2													6
		a		c
	d3													3
		a		c
	d4													1
		a			d
	d5													0
		a				e
	d6													0
		a		b
	d7													0
		a				e
	d8													0
		a		c
	d9													7
		a			d
	d10													0
		a		c
	d11													1
		a		b
	d12													3
		a		c
	d13													1
		a		c
	d14													1
		a				e
	d15													0
		a					f
	d16													0
		a					f
	d17													0
		a								i
	d18													0
		a		c
	d19													2
		a		c
	d20													1
		a		c
	d21													1
		a						g
	d22													0
		a			d
	d23													0
		a						g
	d24													0
		a		c
	d25													1
		a				e
	d26													1
		a				e
	d27													0
		a				e
	d28													0
		a						g
	d29													0
		a				e
	d30													0
		a		b
	d31													1
		a				e
	d32													1
		a				e
	d33													1
		a			d
	d34													1
		a					f
	d35													1
		a							h
	d36													1
		a								i
	d37													1
		a						g
	d38													1
		a			d
	d39													1
		a				e
	d40													1
		a		c
	d41													1
		a									j
	d42													1
This table shows the patterns of LOH events observed in the sub-cultured pol32 diploid. Red and blue indicate LOH regions homozygous for W303 and YJM789 SNPs, respectively; green shows heterozygous regions. The letters correspond to breakpoint between different LOH or heterozygous regions corresponding to the breakpoints of Dataset S1-1. The sizes of the regions are not shown proportionally. Colu…

## Sheet: Dataset S1-3 element enrichment
Dataset S1-3. Analysis of associations of chromosomal elements with breakpoints of pol32 LOH events
Chromosome elements	Predicted no. of elements involved in whole-genome sequencing	Observed no. of elements within LOH windows	Observed no. of elements outside LOH windows	Expected no. of elements within LOH windows	Expected no. of elements outside LOH windows	p value	FDR_BH p value
ARS elements (SGD)	314	152	14292	163	14281	0.386222	0.514667
Centromeres	16	4	732	8	728	0.155037	0.3104
G4 sequences (four tracts of three Gs separated by less than 25 bp)	561	275	25531	291	25515	0.345543	0.503273
Regions with high levels of gamma-H2AX	626	301	28495	325	28471	0.180617	0.3104
solo Long terminal repeats (LTR)	274	126	12478	142	12462	0.176914	0.3104
ncRNA genes	30	20	1360	15	1365	0.194264	0.3104
Palindromic sequences	569	304	25870	295	25879	0.598209	0.712533
Binding sites for Rrm3p	112	56	5096	58	5094	0.7917	0.792
snoRNA genes	77	36	3506	39	3503	0.629059	0.712533
snRNA genes	6	13	263	3	273	6.43128e-09	0
Tandem repeat regions	1121	543	51023	582	50984	0.103992	0.277333
Replication-termination (ter) sequences	71	17	3249	36	3230	0.00145122	0.008
Highly-transcribed genes	330	204	14976	171	15009	0.0111517	0.044
Weakly-transcribed genes	312	123	14229	162	14190	0.00205912	0.0106667
tRNA genes	274	115	12489	142	12462	0.0226872	0.0736
Transposable elements (Ty)	43.5	20	1981	22	1979	0.668094	0.712533
Column A contains the classification of elements. Column B lists the total number of elements in the genome that are covered by SNPs used in the whole-genome sequencing analysis. Column C gives the total number of elements whose coordinates fall within LOH windows. Column D shows the number of elements located outside LOH windows, calculated as (values in column B × number of strains) – values in…

## Sheet: Dataset S1-4 Del Dup
Dataset S1-4. Genomic locations of large (>100 bp) deletion and duplication events in WYpol32 isolates sub-cultured at 30 degrees
Strain name	Chromosome	Event type	Transition label	Markers flanking transition		Repetitive elements at breakpoints
				Left	Right
WYpol32-8-1	III	I-DEL	a	148115	148649	FS1
WYpol32-8-1			b	168408	171878	FS2
WYpol32-8-3	IV	I-DEL	a	512816	521406	YDRCTy2-1
WYpol32-8-3			b	667858	668476	W-IVR-CTy1-1
WYpol32-8-3	V	T-DEL	a	492293	498872	YERCTy1-2
WYpol32-8-3	XII	T-DEL	a	214810	223258	YLRCdelta3
WYpol32-8-7	V	I-DEL	a	442550	443133	YERCTy1-1
WYpol32-8-7			b	492293	498872	YERCTy1-2
WYpol32-8-8	XII	I-DEL	a	592308	601350	Y-XIIR-CTy1-1
WYpol32-8-8			b	687735	688733	Y-XIIR-CTy1-2
WYpol32-8-11	III	I-DEL	a	197388	201189	MATALPHA
WYpol32-8-11			b	293006	293855	HMR
WYpol32-8-12	XV	I-DEL	a	663812	664473	Y-XVR-WTy1-1
WYpol32-8-12			b	703419	710606	Y-XVR-WTy1-2
WYpol32-8-15	IV	I-DEL	a	1157271	1161556	HXT7
WYpol32-8-15			b	1161568	1171430	HXT3
WYpol32-8-16	VII	T-DEL	a	561645	568130	YGRCTy1-2
WYpol32-8-16	XIV	T-DUP	a	518686	525249	YNLWTy1-2
WYpol32-8-18	VII	I-DEL	a	568662	574931	YGRCTy2-1
WYpol32-8-18			b	730604	737189	W-VIIR-WTy1-4
WYpol32-8-19	II	T-DUP	a	642773	644303	YBRWdelta18
WYpol32-8-19	VII	I-DEL	a	699072	704429	W-VIIR-WTy1-3
WYpol32-8-19			b	730604	737189	W-VIIR-WTy1-4
WYpol32-8-19	XIII	T-DEL	a	196246	202482	YMLWTy1-2
WYpol32-8-22	XIII	I-DEL	a	183601	190298	YMLWTy1-1
WYpol32-8-22			b	195989	196113	YMLWTy1-2
WYpol32-8-24	II	T-DUP	a	642773	644303	YBRWdelta18
WYpol32-8-25	IV	T-DUP	a	668861	669064	YDRWdelta10
WYpol32-8-25	VII	T-DEL	a	730604	737189	W-VIIR-WTy1-4
WYpol32-8-26	V	I-DEL	a	443323	449759	YERCTy1-1
WYpol32-8-26			b	492293	498872	YERCTy1-2
WYpol32-8-28	IV	I-DEL	a	1153966	1156050	HXT7
WYpol32-8-28			b	1157271	1161556	HXT6
WYpol32-8-31	XIII	I-DEL	a	183574	183601	YMLWTy1-1
WYpol32-8-31			b	196246	202482	YMLWTy1-2
WYpol32-8-37	XIII	I-DEL	a	356625	363595	YMRCTy1-3
WYpol32-8-37			b	372322	379248	YMRCTy1-4
WYpol32-8-39	XII	I-DUP	a	982986	983190	YLRCdelta26
WYpol32-8-39			b	1052955	1054224	YLRCdelta27
WYpol32-8-43	XIII	I-DEL	a	356625	363595	YMRCTy1-3
WYpol32-8-43			b	372322	379347	YMRCTy1-4
WYpol32-8-45	VII	T-DEL	a	535135	541808	YGRWTy1-1
WYpol32-8-45	XIV	T-DUP	a	631593	631782	Y-XIVR-WTy1-1
WYpol32-8-47	XIII	I-DEL	a	356625	363595	YMRCTy1-3
WYpol32-8-47			b	372322	379248	YMRCTy1-4
WYpol32-8-53	XIII	I-DEL	a	183799	190298	YMLWTy1-1
WYpol32-8-53			b	196246	203104	YMLWTy1-2
WYpol32-8-53	XV	I-DUP	a	662272	664473	Y-XVR-WTy1-1
WYpol32-8-53			b	703419	710606	Y-XVR-WTy1-2
WYpol32-8-53	XV	I-DEL	a	849171	849243	RDL1
WYpol32-8-53			b	850845	850902	RDL2
WYpol32-8-57	IV	I-DEL	a	512553	521406	YDRCTy2-1
WYpol32-8-57			b	667858	668476	W-IVR-CTy1-1
WYpol32-20-32	XIII	I-DEL	a	183601	190298	YMLWTy1-1
WYpol32-20-32			b	196246	202482	YMLWTy1-2
WYpol32-20-36	XIII	T-DUP	a	740855	748748	W-XIII-CTy1-5
WYpol32-20-36	XV	T-DEL	a	117509	125569	YOLWTy1-1
WYpol32-20-40	IV	T-DUP	a	512816	521406	YDRCTy2-1
WYpol32-20-40	XIII	T-DEL	a	356625	363595	YMRCTy1-3
WYpol32-20-42	VII	I-DEL	a	561645	568130	YGRCTy1-2
WYpol32-20-42			b	568662	574931	YGRCTy2-1
WYpol32-20-42	VII	I-DEL	a	699072	704429	W-VIIR-WTy1-3
WYpol32-20-42			b	730604	737189	W-VIIR-WTy1-4
WYpol32-20-42	XIII	I-DEL	a	183601	190298	YMLWTy1-1
WYpol32-20-42			b	196246	202482	YMLWTy1-2
WYpol32-20-42	XV	I-DUP	a	849171	849243	RDL1
WYpol32-20-42			b	850845	850902	RDL2
WYpol32-20-44	VII	T-DEL	a	535135	541808	YGRCTy1-1
WYpol32-20-44	XIV	T-DUP	a	631841	634319	Y-XIVR-WTy1-1
This table describes large-scale amplifications and deletions in pol32 mutant strains, where I-DEL, I-DUP, T-DEL, and T-DUP denote interstitial deletions, interstitial duplications, terminal deletions, and terminal duplications, respectively. Note that interstitial events have two breakpoints (designated "a" and "b") whereas terminal events have only a single breakpoint (designated "a"). Column G…

## Sheet: Dataset S1-5 Aneuploidy
Dataset S1-5. Aneuploidy events in WYpol32 isolates sub-cultured at 30 degrees
Strain name	Chromosome	Event type
WYpol32-8-1	I	MONO
WYpol32-8-2	VII	TRI
WYpol32-8-2	X	TRI
WYpol32-8-2	XI	TRI
WYpol32-8-2	XII	UPD
WYpol32-8-3	XV	UPD
WYpol32-8-7	III	MONO
WYpol32-8-8	I	MONO
WYpol32-8-12	I	MONO
WYpol32-8-14	IV	TRI
WYpol32-8-19	XIII	TRI
WYpol32-8-22	I	MONO
WYpol32-8-23	XV	MONO
WYpol32-8-29	III	MONO
WYpol32-8-35	IV	TRI
WYpol32-8-43	XII	UPD
WYpol32-8-45	IV	TRI
WYpol32-8-45	XII	UPD
WYpol32-8-47	XIV	UPD
WYpol32-8-49	XIV	MONO
WYpol32-8-53	VIII	MONO
WYpol32-8-57	III	MONO
WYpol32-20-32	XIV	MONO
WYpol32-20-34	XV	TRI
WYpol32-20-40	V	TRI
WYpol32-20-40	VI	TRI
WYpol32-20-40	VII	TRI
WYpol32-20-40	X	TETRA
WYpol32-20-40	XIII	TRI
WYpol32-20-42	XI	MONO
WYpol32-20-44	IV	TRI
WYpol32-20-44	XII	UPD
This table enumerates aneuploidy events in pol32 mutant strains, where MONO, TRI, TETRA, and UPD represent monosomy, trisomy, tetrasomy, and uniparental disomy, respectively.

## Sheet: Dataset S1-6 SNVs + in dels
Dataset S1-6. Single-base mutations and small insertion/deletions in WYpol32 isolates sub-cultured at 30 degrees
Isolate	Chromosome	Coordinate	Reference	Mutation	Type
WYpol32-8-1	XII	622550	G	A	SNV
WYpol32-8-1	XVI	766199	G	T	SNV
WYpol32-8-1	XVI	450184	T	A	SNV
WYpol32-8-1	XIV	265661	G	C	SNV
WYpol32-8-12	XII	132256	G	A	SNV
WYpol32-8-12	XVI	742252	C	G	SNV
WYpol32-8-12	XVI	252340	A	T	SNV
WYpol32-8-14	IV	563017	A	T	SNV
WYpol32-8-14	XIII	734457	G	C	SNV
WYpol32-8-15	XII	130089	T	C	SNV
WYpol32-8-15	II	619231	A	G	SNV
WYpol32-8-15	IV	1223763	C	G	SNV
WYpol32-8-17	XIV	571347	C	T	SNV
WYpol32-8-17	XVI	931894	T	C	SNV
WYpol32-8-17	VII	61281	T	A	SNV
WYpol32-8-17	X	321406	G	T	SNV
WYpol32-8-18	XVI	235048	G	A	SNV
WYpol32-8-18	XVI	178804	G	A	SNV
WYpol32-8-19	II	444805	T	A	SNV
WYpol32-8-19	IV	164210	G	A	SNV
WYpol32-8-19	II	142393	T	A	SNV
WYpol32-8-19	XIII	489203	A	T	SNV
WYpol32-8-2	II	137654	T	A	SNV
WYpol32-8-2	XIII	270368	C	A	SNV
WYpol32-8-2	XI	651784	G	A	SNV
WYpol32-8-2	XIII	299915	A	T	SNV
WYpol32-8-20	III	208492	T	A	SNV
WYpol32-8-20	XIII	795989	G	A	SNV
WYpol32-8-20	II	379907	C	G	SNV
WYpol32-8-20	X	253128	A	G	SNV
WYpol32-8-20	II	565243	A	G	SNV
WYpol32-8-22	VII	598712	A	T	SNV
WYpol32-8-23	VII	805017	G	T	SNV
WYpol32-8-24	X	694925	C	A	SNV
WYpol32-8-24	II	239323	T	C	SNV
WYpol32-8-25	IV	1152726	A	T	SNV
WYpol32-8-26	VII	1064125	T	C	SNV
WYpol32-8-27	VIII	167568	T	G	SNV
WYpol32-8-27	VIII	167569	C	G	SNV
WYpol32-8-27	XII	66805	A	G	SNV
WYpol32-8-27	VIII	167570	C	A	SNV
WYpol32-8-28	XVI	91861	G	A	SNV
WYpol32-8-28	XV	396342	A	G	SNV
WYpol32-8-28	VII	847431	A	C	SNV
WYpol32-8-3	XIII	753938	C	G	SNV
WYpol32-8-31	III	129474	G	C	SNV
WYpol32-8-31	XV	260194	A	G	SNV
WYpol32-8-33	II	110218	T	A	SNV
WYpol32-8-35	IX	101042	C	A	SNV
WYpol32-8-35	V	475599	C	T	SNV
WYpol32-8-37	VIII	433115	C	T	SNV
WYpol32-8-37	V	538390	A	T	SNV
WYpol32-8-37	V	538389	A	T	SNV
WYpol32-8-37	XVI	312749	A	G	SNV
WYpol32-8-37	VIII	34445	G	T	SNV
WYpol32-8-37	VII	415044	G	T	SNV
WYpol32-8-43	XI	407681	G	A	SNV
WYpol32-8-43	VII	560297	A	G	SNV
WYpol32-8-49	X	569128	T	A	SNV
WYpol32-8-49	XII	99965	A	T	SNV
WYpol32-8-51	X	408752	G	T	SNV
WYpol32-8-53	XI	90342	G	T	SNV
WYpol32-8-55	XIII	695734	G	A	SNV
WYpol32-8-57	VII	244512	C	A	SNV
WYpol32-8-57	II	232654	G	T	SNV
WYpol32-8-57	X	520619	G	T	SNV
WYpol32-8-57	IV	758498	G	A	SNV
WYpol32-8-6	VII	467736	T	C	SNV
WYpol32-8-7	VIII	130965	G	A	SNV
WYpol32-8-7	X	231315	T	C	SNV
WYpol32-8-7	IV	724147	A	T	SNV
WYpol32-20-32	IV	103532	G	A	SNV
WYpol32-20-32	II	545798	T	A	SNV
WYpol32-20-32	VIII	402060	A	T	SNV
WYpol32-20-36	IV	851302	A	T	SNV
WYpol32-20-36	VII	354465	G	T	SNV
WYpol32-20-38	II	316941	C	T	SNV
WYpol32-20-38	VI	28819	G	C	SNV
WYpol32-20-38	IV	868288	G	A	SNV
WYpol32-20-40	IV	581406	G	T	SNV
WYpol32-20-40	XIII	194394	A	T	SNV
WYpol32-20-40	III	34799	T	C	SNV
WYpol32-20-42	X	113845	G	A	SNV
WYpol32-20-42	XVI	169066	C	A	SNV
WYpol32-20-42	VIII	145044	C	G	SNV
WYpol32-20-42	IV	544760	A	G	SNV
WYpol32-20-44	XII	549174	G	A	SNV
WYpol32-20-46	XII	899150	A	G	SNV
WYpol32-20-46	XI	494133	G	T	SNV
WYpol32-20-40	II	133870	CATATATATATATATATATATATACACTT	CATATATATATATATATATATATATACACTT	"AT" insertion
WYpol32-8-49	IV	234091	TTGTACA	TTATGTACA	"TA" insertion
WYpol32-8-15	IV	314304	TAAAAAAAAAAAATAAAAAATAATTA	TAAAAAAAAAAATAAAAAATAATTA	"A" deletion
WYpol32-8-18	IV	630833	GTTTTTTTTTTTTTTTTCGCACC	GTTTTTTTTTTTTTTTTTCGCACC	"T" insertion
WYpol32-8-47	IX	197873	TCTATTTACTATTTACTATAT	TCTATTTACTATAT	"CTATTTA" deletion
WYpol32-8-25	V	291632	CTTTTTTTTTTTTTACCCCA	CTTTTTTTTTTTTTACCCCA	"T" insertion
WYpol32-8-57	VI	96024	CATATATATATATAGATAT	CATATATATATATATAGATAT	"AT" insertion
WYpol32-8-19	VII	498103	ATTTTTTTTTTTAGTTCC	ATTTTTTTTTTTTAGTTCC	"T" insertion
WYpol32-8-7	VIII	33640	GCCTCTGAAACCTCCTCTAAAACC	GCCTCTAAAACC	"GAAACCTCCTCT" deletion
WYpol32-8-35	XI	450308	TAAAAAAAAAAAGTGATC	TAAAAAAAAAAGTGATC	"A" deletion
WYpol32-8-33	XII	1014065	GTTGCAGTGTGAGTCGAACGCTTGCAGTGTGCCCACC	GTTGCAGTGTGCCCACC	"AGTCGAACGCTTGCAGTGTG" deletion
WYpol32-20-40	XIII	412172	CCAAACAAATAAATA	CCAAATAAATA	"CAAA" deletion
WYpol32-8-47	XV	537056	TTATATATATATATATATATATATATGTATA	TTATATATATATATATATATATATATATGTATA	"TA" insertion
WYpol32-20-40	XVI	188928	CTTTTTTTTTCTTTTT	CTTTTTTTTTTCTTTTT	"T" insertion
This table presents SNVs and small indels identified in strains lacking POL32, The number in Column C is the number of the base adjacent to the mutation(s). Insertions and deletions are marked in blue and red, respectively. Those in/dels that do not occur in a microsatellite are usual flanked by short direct repeats, suggesting that they are associated with DNA polymerase slippage.
