# Supplementary material for: Loss of Pol32, a subunit of DNA polymerases δ and ζ, leads to different patterns of genome stability than direct impairment of these individual polymerases
Source: mBio. 2026 Apr 17;17(5):e00531-26. doi: 10.1128/mbio.00531-26 (PMC13170350; doi:10.1128/mbio.00531-26)
Supplement: Data set S2 — Mitotic recombination events on chrosomome IV in WYpol32 red/white sectors. [file mbio.00531-26-s0002.xlsx]

## Sheet: Dataset S2
Dataset S2. Mitotic recombination events on chrosomome IV in WYpol32 red/white sectors
Isolate	Transition label	Markers flanking transitions		Coordinates of LOH window		Tract mark		Tract size (bp)	Class	Schematic diagram
		Left	Right	Left	Right	Left	Right
WYpol32-1WR	a	1059444	1065071	1059444	1161545	1.06226e+06	1.1594e+06	97142	C1
	b	1082836	1142607											a	b	c
	c	1157254	1161545
WYpol32-2WR	a	540214	547971	540214	706018	544093	704955	160862	E5
	b	623017	623641
	c	625236	628588							a		c		e	f	g	h
	d	654997	655439
	e	672120	672337								b		d					i	j
	f	675819	677227
	g	678061	678142
	h	693338	693714
	i	699133	699796
	j	703891	706018
WYpol32-4WR	a	977752	978358	977752	1171413	978055	1166479	188424	D1						b
	b	1011955	1015206
	c	1022402	1028494											a		c	d
	d	1161545	1171413
WYpol32-6WR	a	1153949	1156217	1153949	1171413	1155083	1166479	11396	B1					a
	b	1161545	1171413
															b
WYpol32-7WR	a	1082836	1142607	1082836	1161545	1.11272e+06	1159218	46496.5	B2						b
	b	1156891	1161545
														a
WYpol32-8WR	a	1143034	1143478	1143034	1143478	1143256	1143256	0	A1					a
WYpol32-10WR	a	512801	524793	512801	759928	518797	757730	238934	E4
	b	588694	589427
	c	592328	593108									b	c		e		g
	d	604773	605544
	e	608907	609891								a			d		f		h	i
	f	617827	618459
	g	717826	719366
	h	733517	735346
	i	755533	759928
WYpol32-11WR	a	470717	471247	470717	731914	470982	731317	260335	E3
	b	491787	495183											a	b		d	e	f
	c	553854	554103
	d	653309	654165													c
	e	681933	682075
	f	730720	731914
WYpol32-12WR	a	1380606	1385030	1380606	1501536	1382818	1501485	118667	E1
	a	1394070	1397989											a		c	d	e
	b	1472317	1472810
	c	1493956	1472810												b
	d	1493956	1494955
	e	1501434	1501536
WYpol32-14WR	a	1004465	1005641	1004465	1028494	1005053	1025448	20395	E2
	b	1007144	1007399											a		c	d
	c	1011921	1012642
	c	1011921	1012642												b			e
	d	1017595	1022402
	e	1022402	1028494
WYpol32-15WR	a	674222	674307	674222	674307	674264	674264	0	A1					a
	b
WYpol32-16WR	a	681933	682075	681933	683460	682004	683200	1196	B1					a
	b	682940	683460
															b
WYpol32-17WR	a	1225482	1231783	1225482	1235569	1.22863e+06	1233676	5043.5	B1					a
	b	1231783	1235569
															b
WYpol32-18WR	a	1022402	1028494	1022402	1028494	1025448	1025448	0	A1					a
WYpol32-21WR	a	491787	495183	491787	539083	493485	533296	39811.5	F1					a		b	c
	b	511115	512378
	c	524793	525235														d
	d	527510	539083
WYpol32-22WR	a	707000	708625	707000	731914	707812	731317	23504.5	D2					a	b	c
	b	717363	717826
	c	725453	726278														d
	d	730720	731914
WYpol32-25WR	a	1082836	1142607	1082836	1216290	1.11272e+06	1208946	96224.5	C1						b	c
	b	1161545	1171413
	c	1201602	1216290											a
WYpol32-39WR	a	682160	682289	682160	682289	682224	682224	0	A1					a
WYpol32-44WR	a	1082836	1142607	1082836	1142607	1.11272e+06	1.11272e+06	0	A1					a
WYpol32-45WR	a	1488742	1488886	1488742	1492550	1488814	1492420	3606	B2						b
	b	1492290	1492550
														a
WYpol32-46WR	a	1017595	1022402	1017595	1022402	1.02e+06	1.02e+06	0	A1					a
WYpol32-51WR	a	1082836	1089446	1082836	1089446	1086141	1086141	0	A1					a
WYpol32-54WR	a	1017595	1022402	1017595	1022402	1.02e+06	1.02e+06	0	A1					a
WYpol32-57WR	a	1220159	1235569	1220159	1235569	1223472	1227864	4392	B2						b
WYpol32-57WR	b	1221462	1225482
														a
WYpol32-58WR	a	460205	470421	460205	470421	465313	465313	0	A1					a
WYpol32-59WR	a	1189481	1201602	1189481	1216161	1.20317e+06	1.19554e+06	7630	B2						b
	b	1190182	1216161
														a
WYpol32-60WR	a	1111969	1143478	1111969	1143478	1.12772e+06	1.12772e+06	0	A1					a
WYpol32-71WR	a	830107	830605	830107	832830	830356	832706	2350.5	B1					a
WYpol32-71WR	b	832583	832830
															b
WYpol32-73WR	a	1364731	1365816	1364731	1365816	1.36527e+06	1.36527e+06	0	A1					a
WYpol32-73WR
WYpol32-80WR	a	702541	703261	702541	706018	702901	704954	2053.5	B1					a
WYpol32-80R	b	703891	706018
															b
WYpol32-81WR	a	498001	498729	498001	920613	498365	919602	421237	F2
	b	512801	521609
	c	668462	668847								a				e		g
	d	794043	794806
	e	795523	795869									b	c	d		f		h	i
	f	814573	815481
	g	828481	830107
	h	868562	889108
	i	918591	920613
WYpol32-82WR	a	1017595	1036164	1017595	1407826	1.02688e+06	1407650	380770	C1					a		c
WYpol32-82WR	b	1028494	1036164
WYpol32-82WR	c	1407474	1407826												b
WYpol32-89WR	a	860697	861243	860697	861243	860970	860970	0	A1					a
WYpol32-90WR	a	1157254	1161545	1157254	1221462	1.1594e+06	1221254	61854.5	C2					a	b
WYpol32-90WR	b	1184854	1185622
WYpol32-90R	c	1221046	1221462													c
WYpol32-93WR	a	960710	961833	960710	962530	961272	962182	910	B1					a
WYpol32-93WR	b	961833	962530
															b
WYpol32-98WR	a	825290	826448	825290	831783	825869	831262	5392.5	B1					a
WYpol32-98WR	b	830740	831783
															b
WYpol32-99WR	a	654997	655439	678293	688163	678952	688040	9088	D3							c
WYpol32-99R	b	678293	679610
	c	686861	687261											a	b		d
	d	687916	688163
WYpol32-100WR	a	1017595	1036052	1017595	1036052	1.02682e+06	1.02682e+06	0	A1					a
WYpol32-103WR	a	895029	903910	895029	903910	899470	899470	0	A1					a
WYpol32-106WR	a	670310	671011	670310	671011	670660	670660	0	A1					a
The table presents the microarray pattern of white/red sectors in the WYpol32 strain. Transitions between heterozygosity and homozygosity, as well as transitions between different homozygous states, are denoted by lowercase letters in Column B. Columns C and D provide the SGD coordinates flanking the breakpoints of these transitions. Columns E and F indicate the leftmost and rightmost coordinates…
