# Supplementary material for: Loss of Pol32, a subunit of DNA polymerases δ and ζ, leads to different patterns of genome stability than direct impairment of these individual polymerases
Source: mBio. 2026 Apr 17;17(5):e00531-26. doi: 10.1128/mbio.00531-26 (PMC13170350; doi:10.1128/mbio.00531-26)
Supplement: Data set S3 — Genomic alteration events in WY75 (rev3) and QL60 (pol32 rev3) isolates sub-cultured at 30°C. [file mbio.00531-26-s0003.xlsx]

## Sheet: Dataset S3-1
Dataset S3-1. Single-base mutations in WY75 (rev3) and QL60 (pol32 rev3) isolates sub-cultured at 30 degrees.
Isolate	Chromosome	Coordinate	Reference	Mutation
WY75-60-2	I	56873	T	G
WY75-60-18	I	157625	A	G
WY75-60-15	I	56567	C	A
WY75-60-18	II	118977	C	A
WY75-60-5	II	374034	C	T
WY75-60-3	II	485796	G	A
WY75-60-18	II	618400	G	T
WY75-60-14	II	206912	G	T
WY75-60-15	II	431992	T	C
WY75-60-14	II	448588	A	C
WY75-60-5	III	43701	A	C
WY75-60-8	III	65231	A	G
WY75-60-15	III	261185	G	A
WY75-60-20	IV	466966	G	T
WY75-60-9	IV	30336	G	T
WY75-60-7	IV	88565	G	A
WY75-60-9	IV	118467	A	G
WY75-60-7	IV	186964	C	T
WY75-60-14	IV	284227	C	A
WY75-60-15	IV	412785	T	C
WY75-60-4	IV	637739	T	C
WY75-60-15	IV	746562	G	T
WY75-60-7	IV	851500	T	A
WY75-60-4	IV	1369211	C	A
WY75-60-4	IX	122284	C	A
WY75-60-14	IX	198732	G	T
WY75-60-12	V	307440	C	T
WY75-60-5	V	310925	G	A
WY75-60-20	V	388486	G	A
WY75-60-19	V	39912	T	C
WY75-60-15	V	152896	T	C
WY75-60-4	V	314399	C	T
WY75-60-16	VI	80113	T	C
WY75-60-9	VI	118934	G	A
WY75-60-14	VI	178237	T	C
WY75-60-5	VII	447788	T	G
WY75-60-10	VII	773162	G	T
WY75-60-16	VII	826425	A	G
WY75-60-10	VII	955148	G	T
WY75-60-5	VII	1037213	C	T
WY75-60-5	VII	1043816	G	T
WY75-60-15	VII	177649	T	C
WY75-60-7	VII	312847	G	A
WY75-60-20	VIII	155557	C	A
WY75-60-5	X	62345	C	A
WY75-60-8	X	213578	G	A
WY75-60-12	X	242802	C	A
WY75-60-2	X	244108	T	C
WY75-60-11	XI	288769	G	A
WY75-60-12	XI	569675	A	G
WY75-60-16	XI	596137	G	T
WY75-60-10	XI	596137	G	T
WY75-60-4	XI	144844	C	T
WY75-60-16	XII	377440	C	A
WY75-60-3	XII	540507	T	G
WY75-60-19	XII	616099	A	G
WY75-60-7	XII	623694	C	A
WY75-60-14	XII	629343	G	T
WY75-60-20	XIII	297504	T	C
WY75-60-8	XIII	382442	A	G
WY75-60-12	XIII	691726	T	G
WY75-60-15	XIII	511849	T	C
WY75-60-7	XIII	564292	C	T
WY75-60-11	XIV	313863	T	A
WY75-60-2	XIV	495054	T	C
WY75-60-12	XV	101937	G	T
WY75-60-12	XV	400736	A	G
WY75-60-10	XV	430861	C	T
WY75-60-11	XV	460199	C	T
WY75-60-11	XV	460199	C	T
WY75-60-8	XV	630583	G	A
WY75-60-18	XV	813706	C	T
WY75-60-19	XV	460199	C	T
WY75-60-12	XVI	256218	T	G
WY75-60-12	XVI	620554	C	A
WY75-60-19	XVI	50358	G	C
WY75-60-15	XVI	179043	G	T
WY75-60-15	XVI	217407	C	T
WY75-60-19	XVI	361666	A	G
WY75-60-7	XVI	597197	G	A
WY75-60-15	XVI	648378	A	G
WY75-60-7	XVI	790527	G	T
WY75-60-5	XVI	936302	A	T
QL60-30-1	II	74884	T	A
QL60-30-7	II	329679	T	A
QL60-30-1	II	520178	C	A
QL60-30-27	II	745350	G	A
QL60-30-11	IV	127668	G	A
QL60-30-7	IV	390876	G	T
QL60-30-29	IV	456520	C	A
QL60-30-9	IV	759056	A	C
QL60-30-29	IV	968080	T	A
QL60-30-1	IV	1070311	G	A
QL60-30-25	IV	1447576	G	T
QL60-30-7	IV	1483642	G	T
QL60-30-7	IX	169918	A	G
QL60-30-23	V	376265	C	A
QL60-30-11	V	419546	G	T
QL60-30-29	V	422514	A	G
QL60-30-25	VI	258929	C	A
QL60-30-9	VII	529995	C	A
QL60-30-29	VII	700947	G	A
QL60-30-5	VII	744885	T	A
QL60-30-1	VII	750759	C	T
QL60-30-19	VII	844357	C	T
QL60-30-15	VII	857745	T	C
QL60-30-15	VII	1043113	T	G
QL60-30-9	VII	1047257	A	T
QL60-30-21	X	81095	T	C
QL60-30-3	X	212095	C	T
QL60-30-5	X	247525	T	C
QL60-30-15	X	346896	T	A
QL60-30-11	XI	80480	T	C
QL60-30-1	XI	608005	A	G
QL60-30-23	XI	621347	G	A
QL60-30-19	XII	371816	G	T
QL60-30-21	XII	590261	A	T
QL60-30-7	XII	760056	G	T
QL60-30-11	XII	802827	C	A
QL60-30-21	XIII	56303	G	A
QL60-30-1	XIII	296928	G	T
QL60-30-29	XIV	477623	A	G
QL60-30-13	XIV	600101	C	T
QL60-30-9	XV	30903	A	G
QL60-30-15	XV	66633	C	T
QL60-30-1	XV	340182	T	C
QL60-30-25	XV	390785	A	G
QL60-30-19	XV	395161	G	A
QL60-30-25	XV	520357	C	T
QL60-30-1	XV	860904	G	A
QL60-30-25	XVI	258234	G	T
QL60-30-11	XVI	695142	G	A
QL60-30-15	XVI	721915	C	A
WY75 and QL60 strains were sub-cultured (single cell to colony) 60 and 30 times, respectively.

## Sheet: Dataset S3-2
Dataset S3-2. Mitotic recombination events in WY75 (rev3) and QL60 (pol32 rev3) isolates sub-cultured at 30 degrees.
Isolate	Chromosome	Event type	Class	Transition label	Markers flanking transitions		Coordinates of LOH window		Window size (bp)	Min CON tract (bp)	Max CON tract (bp)	CON tract size (bp)
					Left	Right	Left	Right
WY75-60-2	V	I-LOH	a1	a	333779	334031	333779	334487	708	300	708	504
WY75-60-2				b	334331	334487
WY75-60-2	XI	I-LOH	a2	a	142655	144335	142655	149193	6538	4174	6538	5356
WY75-60-2				b	148509	149193
WY75-60-2	XIII	I-LOH	a1	a	327938	328333	327938	344029	16091	15044	16091	15567.5
WY75-60-2				b	343377	344029
WY75-60-2	XIII	I-LOH	a1	a	883726	884246	883726	885661	1935	965	1935	1450
WY75-60-2				b	885211	885661
WY75-60-2	XV	I-LOH	a2	a	670522	670894	670522	671651	1129	0	1129	564.5
WY75-60-2				b	670894	671651
WY75-60-3	II	I-LOH	c7	a	334452	335049	334452	349415	14963	13771	14963	14367
WY75-60-3				b	339083	339200
WY75-60-3				c	343086	343406
WY75-60-3				d	348820	349415
WY75-60-3	III	T-LOH	d9	a	272738	273348	272738	294636	21898	21221	21898	21559.5
WY75-60-3				b	293006	293855
WY75-60-3				c	294569	294636
WY75-60-3	IV	T-LOH	d34	a	43849	45363	43849	192855	149006	146655	149006	147830
WY75-60-3				b	50365	50502
WY75-60-3				c	54490	54946
WY75-60-3				d	192018	192855
WY75-60-3	IV	I-LOH	a2	a	395873	399144	395873	406805	10932	6094	10932	8513
WY75-60-3				b	405238	406805
WY75-60-3	IV	I-LOH	a1	a	944564	945156	944564	946425	1861	736	1861	1298.5
WY75-60-3				b	945892	946425
WY75-60-3	IV	I-LOH	a2	a	1311671	1311768	1311671	1319224	7553	7301	7553	7427
WY75-60-3				b	1319069	1319224
WY75-60-3	VII	T-LOH	b1	a	35543	41268	28405.5	48405.5	20000
WY75-60-3	XI	I-LOH	a1	a	283164	283495	283164	291152	7988	7290	7988	7639
WY75-60-3				b	290785	291152
WY75-60-3	XII	T-LOH	b3	a	845436	845830	835633	855633	20000
WY75-60-3	XIII	I-LOH	a1	a	63479	64511	63479	68826	5347	243	5347	2795
WY75-60-3				b	64754	68826
WY75-60-3	XIV	I-LOH	a2	a	688150	688572	688150	704694	16544	15542	16544	16043
WY75-60-3				b	704114	704694
WY75-60-3	XV	I-LOH	a1	a	1060135	1063226	1060135	1063895	3760	0	3760	1880
WY75-60-3				b	1063226	1063895
WY75-60-3	XVI	T-LOH	b1	a	106109	106351	96230	116230	20000
WY75-60-3	XVI	I-LOH	a1	a	350968	352084	350968	358537	7569	1864	7569	4716.5
WY75-60-3				b	353948	358537
WY75-60-3	XVI	I-LOH	c4	a	516356	516710	516356	529663	13307	11883	13307	12595
WY75-60-3				b	516780	516903
WY75-60-3				c	517881	517980
WY75-60-3				d	528593	529663
WY75-60-5	III	I-LOH	a1	a	92106	94465	92106	95493	3387	26	3387	1706.5
WY75-60-5				b	94491	95493
WY75-60-5	IV	I-LOH	a1	a	527386	527530	527386	545013	17627	17111	17627	17369
WY75-60-5				b	544641	545013
WY75-60-5	VII	I-LOH	a2	a	595340	596099	595340	598680	3340	11	3340	1675.5
WY75-60-5				b	596110	598680
WY75-60-5	XI	I-LOH	a1	a	163265	165249	163265	167254	3989	505	3989	2247
WY75-60-5				b	165754	167254
WY75-60-5	XII	T-LOH	b4	a	909347	911501	900424	920424	20000
WY75-60-5	XIII	T-LOH	b1	a	51911	54055	42983	62983	20000
WY75-60-5	XVI	I-LOH	c1	a	311496	311955	311496	316953	5457	4810	5457	5133.5
WY75-60-5				b	312405	312657
WY75-60-5				c	312657	312873
WY75-60-5				d	316765	316953
WY75-60-5	XVI	I-LOH	a2	a	659868	660414	659868	661094	1226	559	1226	892.5
WY75-60-5				b	660973	661094
WY75-60-8	II	I-LOH	a2	a	364419	364642	364419	365830	1411	883	1411	1147
WY75-60-8				b	365525	365830
WY75-60-8	III	I-LOH	a2	a	133715	136159	133715	140656	6941	2345	6941	4643
WY75-60-8				b	138504	140656
WY75-60-8	IV	I-LOH	a2	a	186587	186796	186587	188107	1520	0	1520	760
WY75-60-8				b	186796	188107
WY75-60-8	V	I-LOH	a1	a	113925	113964	113925	114726	801	0	801	400.5
WY75-60-8				b	113964	114726
WY75-60-8	VI	I-LOH	c4	a	170314	170497	170314	204440	34126	32845	34126	33485.5
WY75-60-8				b	185806	186097
WY75-60-8				c	190627	190831
WY75-60-8				d	203342	204440
WY75-60-8	VII	I-LOH	c6	a	861773	861857	861773	887698	25925	25278	25925	25601.5
WY75-60-8				b	863960	864725
WY75-60-8				c	878298	878461
WY75-60-8				d	887135	887698
WY75-60-8	VII	I-LOH	a2	a	1011981	1012507	1011981	1014256	2275	798	2275	1536.5
WY75-60-8				b	1013305	1014256
WY75-60-8	XIII	I-LOH	a2	a	298131	298845	298131	301274	3143	442	3143	1792.5
WY75-60-8				b	299287	301274
WY75-60-8	XV	I-LOH	a2	a	25869	27195	25869	27793	1924	426	1924	1175
WY75-60-8				b	27621	27793
WY75-60-8	XV	I-LOH	a2	a	476321	476397	476321	487275	10954	10114	10954	10534
WY75-60-8				b	486511	487275
WY75-60-8	XV	I-LOH	a1	a	1000192	1000765	1000192	1002323	2131	0	2131	1065.5
WY75-60-8				b	1000765	1002323
WY75-60-10	V	I-LOH	a2	a	224276	225229	224276	225668	1392	270	1392	831
WY75-60-10				b	225499	225668
WY75-60-10	VII	I-LOH	a2	a	371635	372033	371635	373215	1580	684	1580	1132
WY75-60-10				b	372717	373215
WY75-60-10	X	I-LOH	a2	a	631367	631937	631367	636807	5440	2959	5440	4199.5
WY75-60-10				b	634896	636807
WY75-60-10	XI	I-LOH	a1	a	596355	606378	596355	613265	16910	6815	16910	11862.5
WY75-60-10				b	613193	613265
WY75-60-10	XIV	I-LOH	a2	a	220663	220950	220663	223669	3006	723	3006	1864.5
WY75-60-10				b	221673	223669
WY75-60-10	XVI	I-LOH	a1	a	408889	413894	408889	415343	6454	0	6454	3227
WY75-60-10				b	413894	415343
WY75-60-10	XVI	I-LOH	a1	a	618453	618585	618453	623824	5371	1835	5371	3603
WY75-60-10				b	620420	623824
WY75-60-11	I	I-LOH	a2	a	114928	115167	114928	115339	411	0	411	205.5
WY75-60-11				b	115167	115339
WY75-60-11	IV	I-LOH	a2	a	1003950	1004468	1003950	1006085	2135	1188	2135	1661.5
WY75-60-11				b	1005656	1006085
WY75-60-11	IV	T-LOH	b4	a	1174722	1178350	1166536	1186536	20000
WY75-60-11	V	I-LOH	c4	a	84265	84562	84265	87503	3238	2695	3238	2966.5
WY75-60-11				b	84562	84797
WY75-60-11				c	86904	87257
WY75-60-11				d	87257	87503
WY75-60-11	VII	I-LOH	a1	a	554853	554980	554853	561434	6581	5577	6581	6079
WY75-60-11				b	560557	561434
WY75-60-11	VII	I-LOH	a1	a	801751	802060	801751	809635	7884	7444	7884	7664
WY75-60-11				b	809504	809635
WY75-60-11	VIII	I-LOH	a1	a	496393	497200	496393	500211	3818	1008	3818	2413
WY75-60-11				b	498208	500211
WY75-60-11	XI	T-LOH	d43	a	216973	217457	216973	223233	6260	5095	6260	5677.5
WY75-60-11				b	217457	217814
WY75-60-11				c	220914	221122
WY75-60-11				d	221455	221820
WY75-60-11				e	222033	222123
WY75-60-11				f	222123	222271
WY75-60-11				g	222552	223233
WY75-60-11	XI	I-LOH	a1	a	523152	523718	523152	526428	3276	174	3276	1725
WY75-60-11				b	523892	526428
WY75-60-11	XII	I-LOH	a2	a	36662	38125	36662	41047	4385	2443	4385	3414
WY75-60-11				b	40568	41047
WY75-60-11	XIII	I-LOH	a1	a	622286	623348	622286	631956	9670	8267	9670	8968.5
WY75-60-11				b	631615	631956
WY75-60-11	XIV	T-LOH	b2	a	268752	293080	270916	290916	20000
WY75-60-11	XIV	I-LOH	a2	a	737252	741965	737252	749453	12201	4962	12201	8581.5
WY75-60-11				b	746927	749453
WY75-60-11	XVI	I-LOH	a2	a	292699	295944	292699	300401	7702	4127	7702	5914.5
WY75-60-11				b	300071	300401
WY75-60-11	XVI	T-LOH	b3	a	922017	926272	914144	934144	20000
WY75-60-12	II	T-LOH	b4	a	385445	385559	375502	395502	20000
WY75-60-12	II	I-LOH	a2	a	420567	426865	420567	428433	7866	1175	7866	4520.5
WY75-60-12				b	428040	428433
WY75-60-12	IV	T-LOH	b2	a	148986	149240	139113	159113	20000
WY75-60-12	IV	I-LOH	a2	a	163967	167354	163967	171223	7256	1216	7256	4236
WY75-60-12				b	168570	171223
WY75-60-12	VI	I-LOH	a2	a	198116	198275	198116	203342	5226	4429	5226	4827.5
WY75-60-12				b	202704	203342
WY75-60-12	VII	I-LOH	a2	a	884107	884168	884107	890999	6892	6141	6892	6516.5
WY75-60-12				b	890309	890999
WY75-60-12	VII	T-LOH	b4	a	1028507	1029431	1018969	1038969	20000
WY75-60-12	X	T-LOH	b1	a	298032	298232
WY75-60-12	XI	I-LOH	a2	a	168746	169345	168746	174833	6087	5140	6087	5613.5
WY75-60-12				b	174485	174833
WY75-60-12	XIV	I-LOH	c4	a	27347	27917	27347	38764	11417	10529	11417	10973
WY75-60-12				b	34917	35550
WY75-60-12				c	38125	38446
WY75-60-12				d	38446	38764
WY75-60-12	XV	T-LOH	d7	a	692814	693526	692814	697375	4561	3088	4561	3824.5
WY75-60-12				b	696614	697375
WY75-60-12	XVI	I-LOH	a2	a	292699	295944	292699	301187	8488	4780	8488	6634
WY75-60-12				b	300724	301187
WY75-60-12	XVI	I-LOH	a2	a	581418	581461	581418	591370	9952	2898	9952	6425
WY75-60-12				b	584359	591370
WY75-60-12	XVI	I-LOH	a1	a	901786	904203	901786	904893	3107	286	3107	1696.5
WY75-60-12				b	904489	904893
WY75-60-16	I	I-LOH	a2	a	38524	38533	38524	46669	8145	7584	8145	7864.5
WY75-60-16				b	46117	46669
WY75-60-16	IV	T-LOH	b3	a	827907	828290	818098	838098	20000
WY75-60-16	VII	I-LOH	a1	a	1025187	1025709	1025187	1046906	21719	19718	21719	20718.5
WY75-60-16				b	1045427	1046906
WY75-60-16	X	T-LOH	b1	a	308216	308673	298444	318444	20000
WY75-60-16	XII	T-LOH	b3	a	490487	490736	480612	500612	20000
WY75-60-16	XIII	I-LOH	c1	a	802188	802329	802188	807432	5244	4204	5244	4724
WY75-60-16				b	802356	802432
WY75-60-16				c	806118	806533
WY75-60-16				d	806533	807432
WY75-60-16	XIII	T-LOH	b3	a	860259	861460	850860	870860	20000
WY75-60-16	XV	I-LOH	c6	a	50224	50257	50224	56640	6416	6343	6416	6379.5
WY75-60-16				b	53115	53253
WY75-60-16				c	56450	56600
WY75-60-16				d	56600	56640
WY75-60-18	IV	I-LOH	c2	a	1022417	1028509	1022417	1044571	22154	12430	22154	17292
WY75-60-18				b	1028509	1036067
WY75-60-18				c	1040939	1044571
WY75-60-18	VIII	T-LOH	d1	a	108431	108568	108431	112829	4398	3924	4398	4161
WY75-60-18				b	111971	112492
WY75-60-18				c	112492	112829
WY75-60-18	IX	T-LOH	d31	a	291214	293206	291214	296453	5239	0	5239	2619.5
WY75-60-18				b	293206	296453
WY75-60-18	XI	I-LOH	b2	a	226659	228282	226659	248750	22091	2783	22091	12437
WY75-60-18				b	231065	248750
WY75-60-18	XII	T-LOH	b3	a	253806	254321	244064	264064	20000
WY75-60-18	XIII	T-LOH	d31	a	47637	51911	47637	54055	6418	0	6418	3209
WY75-60-18				b	51911	54055
WY75-60-18	XIII	I-LOH	a1	a	255569	257811	255569	262051	6482	0	6482	3241
WY75-60-18				b	257811	262051
WY75-60-18	XIII	T-LOH	b4	a	806533	807432	796982	816982	20000
WY75-60-20	X	I-LOH	a2	a	310155	310656	310155	325803	15648	14534	15648	15091
WY75-60-20				b	325190	325803
WY75-60-20	XIII	T-LOH	b4	a	901356	903576	892466	912466	20000
WY75-60-20	XV	I-LOH	c7	a	696614	697375	696614	718180	21566	19576	21566	20571
WY75-60-20				b	711719	712214
WY75-60-20				c	712214	713640
WY75-60-20				d	716951	718180
WY75-60-20	XVI	I-LOH	a2	a	363609	363799	363609	365920	2311	597	2311	1454
WY75-60-20				b	364396	365920
WY75-60-4	II	I-LOH	a2	a	398314	398429	398314	405752	7438	6039	7438	6738.5
WY75-60-4				b	404468	405752
WY75-60-4	III	I-LOH	a1	a	303175	303216	303175	303408	233	0	233	116.5
WY75-60-4				b	303216	303408
WY75-60-4	IV	T-LOH	b3	a	1513033	1513356	1.50319e+06	1.52319e+06	20000
WY75-60-4	VI	T-LOH	d7	a	182257	183936	182257	185806	3549	1486	3549	2517.5
WY75-60-4				b	185422	185806
WY75-60-4	VII	T-LOH	b1	a	13749	17673	5711	25711	20000
WY75-60-4	XII	T-LOH	b3	a	490487	490736	480612	500612	20000
WY75-60-4	XIII	I-LOH	a1	a	881083	881269	881083	881283	200	0	200	100
WY75-60-4				b	881269	881283
WY75-60-4	XV	I-LOH	a1	a	345183	345678	345183	349164	3981	3066	3981	3523.5
WY75-60-4				b	348744	349164
WY75-60-4	XV	I-LOH	a1	a	993116	993617	993116	995834	2718	45	2718	1381.5
WY75-60-4				b	993662	995834
WY75-60-7	IV	T-LOH	b4	a	460219	469779	454999	474999	20000
WY75-60-7	IV	I-LOH	a2	a	1488084	1488306	1488084	1493251	5167	4782	5167	4974.5
WY75-60-7				b	1493088	1493251
WY75-60-7	V	I-LOH	a1	a	254274	254379	254274	255332	1058	12	1058	535
WY75-60-7				b	254391	255332
WY75-60-7	VI	I-LOH	a2	a	97975	98071	97975	98248	273	0	273	136.5
WY75-60-7				b	98071	98248
WY75-60-7	XI	T-LOH	b1	a	141784	141995	131890	151890	20000
WY75-60-7	XII	I-LOH	a1	a	921404	921949	921404	923570	2166	1299	2166	1732.5
WY75-60-7				b	923248	923570
WY75-60-7	XVI	I-LOH	c15	a	305812	306198	305812	326754	20942	20348	20942	20645
WY75-60-7				b	308048	308140
WY75-60-7				c	308669	308781
WY75-60-7				d	325850	325896
WY75-60-7				e	325896	326109
WY75-60-7				f	326546	326754
WY75-60-9	VIII	T-LOH	b4	a	267055	278268	262662	282662	20000
WY75-60-9	XI	I-LOH	a2	a	343968	344089	343968	354964	10996	9330	10996	10163
WY75-60-9				b	353419	354964
WY75-60-9	XII	I-LOH	a1	a	21405	21693	21405	21830	425	0	425	212.5
WY75-60-9				b	21693	21830
WY75-60-14	II	I-LOH	a2	a	381522	381905	381522	382644	1122	676	1122	899
WY75-60-14				b	382581	382644
WY75-60-14	II	T-LOH	b4	a	721150	722533	711842	731842	20000
WY75-60-14	IV	I-LOH	a1	a	501007	501591	501007	508671	7664	6384	7664	7024
WY75-60-14				b	507975	508671
WY75-60-14	V	I-LOH	a2	a	189662	189902	189662	191532	1870	183	1870	1026.5
WY75-60-14				b	190085	191532
WY75-60-14	VI	I-LOH	a2	a	178452	178649	178452	181692	3240	1897	3240	2568.5
WY75-60-14				b	180546	181692
WY75-60-14	VII	T-LOH	d13	a	265218	265436	265218	272666	7448	6331	7448	6889.5
WY75-60-14				b	265436	265689
WY75-60-14				c	271767	272666
WY75-60-14	VII	I-LOH	a1	a	1053627	1054383	1053627	1058269	4642	3387	4642	4014.5
WY75-60-14				b	1057770	1058269
WY75-60-14	X	I-LOH	c6	a	245037	245341	245037	250419	5382	5012	5382	5197
WY75-60-14				b	245568	245734
WY75-60-14				c	249343	249801
WY75-60-14				d	250353	250419
WY75-60-14	XIV	T-LOH	b2	a	238589	242111	230350	250350	20000
WY75-60-14	XIV	I-LOH	a1	a	467028	469677	467028	470301	3273	0	3273	1636.5
WY75-60-14				b	469677	470301
WY75-60-15	VII	I-LOH	a1	a	48609	51531	48609	52732	4123	0	4123	2061.5
WY75-60-15				b	51531	52732
WY75-60-15	VII	I-LOH	c7	a	558969	559340	558969	575122	16153	15591	16153	15872
WY75-60-15				b	560083	560314
WY75-60-15				c	561585	561645
WY75-60-15				d	574931	575122
WY75-60-15	X	T-LOH	b3	a	532003	533243	522623	542623	20000
WY75-60-15	XII	T-LOH	b4	a	459249	490487	464868	484868	20000
WY75-60-15	XIII	I-LOH	a2	a	590363	591918	590363	593439	3076	201	3076	1638.5
WY75-60-15				b	592119	593439
WY75-60-19	I	I-LOH	a2	a	29279	29978	29279	30340	1061	0	1061	530.5
WY75-60-19				b	29978	30340
WY75-60-19	II	T-LOH	d9	a	788369	792149	788369	798782	10413	5450	10413	7931.5
WY75-60-19				b	795756	796648
WY75-60-19				c	797599	798782
WY75-60-19	VII	I-LOH	a2	a	35543	41268	35543	44796	9253	3040	9253	6146.5
WY75-60-19				b	44308	44796
WY75-60-19	X	I-LOH	a1	a	532003	533243	532003	538049	6046	3964	6046	5005
WY75-60-19				b	537207	538049
WY75-60-19	XV	T-LOH	b2	a	13576	13700	3638	23638	20000
WY75-60-19	XVI	T-LOH	b1	a	22388	22477	12432.5	32432.5	20000
QL60-30-1	VII	I-LOH	a1	a	278252	278633	278252	284212	5960	2669	5960	4315
QL60-30-1				b	281302	284212
QL60-30-1	X	I-LOH	c1	a	504709	506424	504709	551969	47260	45190	47260	46225
QL60-30-1				b	519012	520853
QL60-30-1				c	524618	526730
QL60-30-1				d	551614	551969
QL60-30-1	XII	T-LOH	b3	a	459249	490487	464868	484868	20000
QL60-30-3	III	I-LOH	a2	a	257543	260200	257543	269376	11833	5230	11833	8532
QL60-30-3				b	265430	269376
QL60-30-3	V	I-LOH	a1	a	366285	367786	366285	381698	15413	12938	15413	14176
QL60-30-3				b	380724	381698
QL60-30-3	VII	T-LOH	b4	a	866978	867732	857355	877355	20000
QL60-30-3	XII	T-LOH	d9	a	871081	871434	871081	871561	480	70	480	275
QL60-30-3				b	871435	871504
QL60-30-3				c	871504	871561
QL60-30-3	XV	I-LOH	c15	a	892863	893238	892863	896483	3620	3138	3620	3379
QL60-30-3				b	893238	893595
QL60-30-3				c	894282	894566
QL60-30-3				d	894883	895062
QL60-30-3				e	895158	895667
QL60-30-3				f	896376	896483
QL60-30-3	XVI	T-LOH	b1	a	183482	199138	181310	201310	20000
QL60-30-5	XII	T-LOH	d44	a	419820	423150	419820	458989	39169	27096	39169	33133
QL60-30-5				b	433961	434602
QL60-30-5				c	448167	450441
QL60-30-5				d	450246	458989
QL60-30-5	XIII	T-LOH	b4	a	473747	474275	464011	484011	20000
QL60-30-5	XVI	I-LOH	a2	a	664041	664203	664041	664355	314	0	314	157
QL60-30-5				b	664203	664355
QL60-30-7	I	T-LOH	b4	a	179221	179401	169311	189311	20000
QL60-30-7	II	I-LOH	a2	a	554577	555081	554577	555369	792	0	792	396
QL60-30-7				b	555081	555369
QL60-30-7	III	T-LOH	b4	a	209941	210635	200288	220288	20000
QL60-30-7	III	T-LOH	b3	a	276761	283886	270324	290324	20000
QL60-30-7	IV	I-LOH	c16	a	853448	855179	853448	884761	31313	15520	31313	23417
QL60-30-7				b	856696	857627
QL60-30-7				c	864978	865291
QL60-30-7				d	865291	866146
QL60-30-7				e	868916	870699
QL60-30-7				f	870699	884761
QL60-30-7	IV	T-LOH	b4	a	980873	992912	976893	996893	20000
QL60-30-7	VI	T-LOH	b2	a	48096	50410	39253	59253	20000
QL60-30-7	VI	I-LOH	a2	a	264138	264186	264138	264419	281	0	281	141
QL60-30-7				b	264186	264419
QL60-30-7	VII	T-LOH	b4	a	959629	960080	949855	969855	20000
QL60-30-7	X	T-LOH	b1	a	45217	45625	35421	55421	20000
QL60-30-7	XI	T-LOH	b2	a	443598	448118	435858	455858	20000
QL60-30-7	XI	I-LOH	a2	a	471993	476340	471993	483400	11407	6386	11407	8897
QL60-30-7				b	482726	483400
QL60-30-7	XII	I-LOH	a1	a	450246	458989	450246	490487	40241	260	40241	20251
QL60-30-7				b	459249	490487
QL60-30-7	XII	T-LOH	b3	a	852843	854607	843725	863725	20000
QL60-30-7	XIV	I-LOH	a1	a	224317	225989	224317	226779	2462	0	2462	1231
QL60-30-7				b	225989	226779
QL60-30-7	XIV	I-LOH	c1	a	413686	414010	413686	424418	10732	9913	10732	10323
QL60-30-7				b	415261	416459
QL60-30-7				c	417421	418267
QL60-30-7				d	423923	424418
QL60-30-7	XIV	I-LOH	a1	a	438963	439449	438963	441185	2222	121	2222	1172
QL60-30-7				b	439570	441185
QL60-30-7	XV	T-LOH	b2	a	87344	87842	77593	97593	20000
QL60-30-7	XV	T-LOH	b3	a	532911	544353	528632	548632	20000
QL60-30-7	XVI	I-LOH	a2	a	152472	158238	152472	162438	9966	0	9966	4983
QL60-30-7				b	158238	162438
QL60-30-7	XVI	T-LOH	b4	a	912822	918199	905511	925511	20000
QL60-30-11	II	I-LOH	a2	a	318225	318380	318225	319057	832	0	832	416
QL60-30-11				b	318380	319057
QL60-30-11	VII	I-LOH	a2	a	1042768	1043244	197388	201189	3801	11883	12929	12406
QL60-30-11				b	1055127	1055697	803590	810752
QL60-30-11	XIII	I-LOH	a1	a	468397	468499	468397	468937	540	0	540	270
QL60-30-11				b	468499	468937
QL60-30-11	XIV	T-LOH	b3	a	149537	150779	140158	160158	20000
QL60-30-11	XIV	I-LOH	a2	a	369651	370084	369651	374659	5008	3994	5008	4501
QL60-30-11				b	374078	374659
QL60-30-13	II	T-LOH	b3	a	277912	283729	270821	290821	20000
QL60-30-13	V	T-LOH	b3	a	366285	367786	357036	377036	20000
QL60-30-13	XII	T-LOH	b3	a	193703	197459	185581	205581	20000
QL60-30-15	II	T-LOH	d1	a	787182	787995	787182	798782	11600	9604	11600	10602
QL60-30-15				b	788369	792149
QL60-30-15				c	797599	798782
QL60-30-15	IV	T-LOH	d13	a	303051	305680	303051	317793	14742	8335	14742	11539
QL60-30-15				b	305680	307571
QL60-30-15				c	314015	317793
QL60-30-15	IV	T-LOH	d45	a	855179	855322	855179	862580	7401	6394	7401	6898
QL60-30-15				b	855322	855709
QL60-30-15				c	855890	856315
QL60-30-15				d	856696	857627
QL60-30-15				e	858371	858952
QL60-30-15				f	858952	860711
QL60-30-15				g	861716	862580
QL60-30-15	VII	I-LOH	a2	a	46545	46634	46545	51531	4986	1975	4986	3481
QL60-30-15				b	48609	51531
QL60-30-15	VII	T-LOH	b4	a	1063536	1067046	1055291	1075291	20000
QL60-30-15	X	I-LOH	a2	a	58487	58706	58487	175030	116543	113954	116543	115249
QL60-30-15				b	172660	175030
QL60-30-15	XII	T-LOH	b4	a	450246	458989	444618	464618	20000
QL60-30-19	III	I-LOH	c12	a	215332	215336	215332	269376	54044	50094	54044	52069
QL60-30-19				b	257543	260200
QL60-30-19				c	261775	264500
QL60-30-19				d	265430	269376
QL60-30-19	X	I-LOH	a1	a	273348	273516	273348	274173	825	456	825	641
QL60-30-19				b	273972	274173
QL60-30-19	XII	I-LOH	a1	a	64866	65254	64866	65485	619	0	619	310
QL60-30-19				b	65254	65485
QL60-30-19	XII	T-LOH	b4	a	184135	190554	177345	197345	20000
QL60-30-19	XIII	T-LOH	d2	a	368445	368940	368445	379248	10803	3382	10803	7093
QL60-30-19				b	372322	379248
QL60-30-19	XIII	T-LOH	b3	a	483498	485712	474605	494605	20000
QL60-30-19	XIV	I-LOH	a2	a	369651	370084	369651	374659	5008	3994	5008	4501
QL60-30-19				b	374078	374659
QL60-30-19	XVI	I-LOH	a2	a	732154	736455	732154	739339	7185	1786	7185	4486
QL60-30-19				b	738241	739339
QL60-30-21	IV	I-LOH	a1	a	957495	957741	957495	958608	1113	650	1113	882
QL60-30-21				b	958391	958608
QL60-30-21	IV	T-LOH	b4	a	1082851	1089460	1076156	1096156	20000
QL60-30-21	VIII	I-LOH	a2	a	185766	186657	185766	191643	5877	4691	5877	5284
QL60-30-21				b	191348	191643
QL60-30-21	VIII	I-LOH	a2	a	203888	207624	203888	210500	6612	1786	6612	4199
QL60-30-21				b	209410	210500
QL60-30-21	VIII	I-LOH	a2	a	320927	322582	320927	328055	7128	2188	7128	4658
QL60-30-21				b	324770	328055
QL60-30-21	XII	T-LOH	b3	a	459249	490487	464868	484868	20000
QL60-30-21	XII	T-LOH	b4	a	549297	552630	540964	560964	20000
QL60-30-21	XIII	I-LOH	a2	a	441855	442338	441855	450205	8350	6605	8350	7478
QL60-30-21				b	448943	450205
QL60-30-21	XV	T-LOH	d9	a	720611	720911	720611	729380	8769	6097	8769	7433
QL60-30-21				b	720911	720923
QL60-30-21				c	727008	729380
QL60-30-23	III	T-LOH	b4	a	152546	154005	143276	163276	20000
QL60-30-23	III	T-LOH	b3	a	276761	283886	270324	290324	20000
QL60-30-23	V	T-LOH	b2	a	140379	140430	130405	150405	20000
QL60-30-23	VII	T-LOH	b4	a	766068	767344	756706	776706	20000
QL60-30-23	XII	T-LOH	b3	a	459249	490487	464868	484868	20000
QL60-30-23	XIII	I-LOH	a2	a	284491	285133	284491	285222	731	0	731	366
QL60-30-23				b	285133	285222
QL60-30-25	II	I-LOH	a2	a	126130	126263	126130	126335	205	0	205	103
QL60-30-25				b	126263	126335
QL60-30-25	II	T-LOH	b3	a	674481	676158	665320	685320	20000
QL60-30-25	III	I-LOH	a1	b	40315	43107	40315	48299	7984	3455	7984	5720
QL60-30-25				c	46562	48299
QL60-30-25	XII	T-LOH	b4	a	254994	255134	245064	265064	20000
QL60-30-25	XII	T-LOH	b3	a	459249	490487	464868	484868	20000
QL60-30-25	XVI	T-LOH	b3	a	607353	618453	602903	622903	20000
QL60-30-27	I	T-LOH	b2	a	7646	10806	7646	10806	20000
QL60-30-27	II	T-LOH	d11	a	757931	765797	757931	792149	34218	22572	34218	28395
QL60-30-27				b	771838	772129
QL60-30-27				c	788369	792149
QL60-30-27	VII	T-LOH	b2	a	244125	245148	234637	254637	20000
QL60-30-27	VII	T-LOH	b4	a	838490	842206	830348	850348	20000
QL60-30-27	VII	I-LOH	c21	a	914574	916182	914574	932498	17924	16009	17924	16967
QL60-30-27				b	919531	921308
QL60-30-27				c	922632	922984
QL60-30-27				d	929984	923851
QL60-30-27				e	925313	926236
QL60-30-27				f	932191	932498
QL60-30-27	VII	T-LOH	d32	a	964575	965476	964575	980961	16386	11455	16386	13921
QL60-30-27				b	965972	968238
QL60-30-27				c	968238	968764
QL60-30-27				d	975718	976931
QL60-30-27				e	976931	980961
QL60-30-27	XII	I-LOH	a1	a	175552	176348	175552	183090	7538	0	7538	3769
QL60-30-27				b	176348	183090
QL60-30-27	XII	T-LOH	d46	a	294718	300275	294718	397180	102462	93139	102462	97801
QL60-30-27				b	324641	325829
QL60-30-27				c	332737	332878
QL60-30-27				d	332878	333012
QL60-30-27				e	334042	334170
QL60-30-27				f	336861	337339
QL60-30-27				g	367056	367673
QL60-30-27				h	393414	397180
QL60-30-27	XII	T-LOH	b3	a	434603	443030	428817	448817	20000
QL60-30-27	XV	T-LOH	b2	a	139749	139908	129829	149829	20000
QL60-30-27	XV	T-LOH	d47	a	872836	873788	872836	954766	81930	75844	81930	78887
QL60-30-27				b	873866	874225
QL60-30-27				c	889741	889988
QL60-30-27				d	896125	896376
QL60-30-27				e	896376	896483
QL60-30-27				f	899349	899806
QL60-30-27				g	899806	900929
QL60-30-27				h	901621	901832
QL60-30-27				i	949632	954766
QL60-30-29	IV	T-LOH	b4	a	1178350	1181379	1169865	1189865	20000
QL60-30-29	VII	I-LOH	a2	a	256487	256673	256487	259222	2735	2285	2735	2510
QL60-30-29				b	258958	259222
QL60-30-29	VIII	I-LOH	a2	a	220155	222996	220155	223354	3199	0	3199	1600
QL60-30-29				b	222996	223354
QL60-30-29	XII	T-LOH	b3	a	450246	458989	444618	464618	20000
QL60-30-29	XIV	I-LOH	a1	a	376490	379436	376490	380871	4381	264	4381	2323
QL60-30-29				b	379700	380871
QL60-30-29	XV	T-LOH	b1	a	274915	276471	265693	285693	20000
This table shows all LOH events observed in isolates that had subcultured for 30 (WY75) or 60 (QL60) generations at 30 degrees. In Column C, we used the following code: I-LOH (simple gene conversion events; interstitial LOH), T-LOH (simple terminal LOH events reflecting either crossover or break-induced replication). Columns D and E indicate the classes and breakpoints of LOH events. The classes …

## Sheet: Dataset S3-3
Dataset S3-3. Genomic location of large (>100 bp) deletion and duplication events in WY75 (rev3) and QL60-30 (pol32 rev3) strains sub-cultured at 30 degrees.
Isolate	Chromosome	Event type	Transition label	Markers flanking transitions		Coordinates of LOH window		Window size (bp)	Repetitive elements at breakpoints
				Left	Right	Left	Right
WY75-60-15	IX	I-DUP	a	37634	37771	37634	39258	1624	NA
			b	38050	39258				NA
QL60-30-1	XIII	I-DEL	a	356625	363595	356625	379248	22623	YMRCTy1-3
QL60-30-1			b	372322	379248				YMRCTy1-4
QL60-30-3	VII	I-DUP	a	699072	704429	699072	737189	38117	W-VIIR-WTy1-3
QL60-30-3			b	730604	737189				W-VIIR-WTy1-4
QL60-30-5	IV	I-DEL	a	485723	491790	485723	521406	35683	Y-IVR-CTy1-1
QL60-30-5			b	512816	521406				Y-IVR-CTy1-2
QL60-30-5	IV	I-DEL	a	870699	884761	870699	992912	122213	YDRWTy2-2
QL60-30-5			b	980873	992912				YDRWTy2-3
QL60-30-7	IV	I-DUP	a	893156	893485	893156	966953	73797	YDRCTy1-2
QL60-30-7			b	966868	966953				YDRCTy1-3
QL60-30-11	VII	T-DEL	a	69214	70474	69214	70474	1260	SAP4
QL60-30-13	IV	I-DUP	a	870699	884761	870699	992912	122213	YDRWTy2-2
QL60-30-13			b	980873	992912				YDRWTy2-3
QL60-30-15	XV	I-DEL	a	849171	849243	849171	850902	1731	RDL1
QL60-30-15			b	850845	850902				RDL2
QL60-30-19	III	T-DEL	a	197388	201189	197388	201189	3801	MATALPHA
QL60-30-19	III	T-DUP	a	300198	300273	300198	300273	75	YCRCdelta14
QL60-30-21	IV	I-DUP	a	485723	491790	485723	521406	35683	Y-IVR-CTy1-1
QL60-30-21			b	512816	521406				Y-IVR-CTy1-2
QL60-30-21	IV	T-DUP	a	669064	670000	669064	670000	936	W-IVR-CTy1-1
QL60-30-21	XVI	T-DEL	a	803590	810752	803590	810752	7162	YPRCTy1-2
QL60-30-29	XV	I-DEL	a	663812	664473	663812	710606	46794	Y-XVR-WTy1-1
QL60-30-29			b	703419	710606				Y-XVR-WTy1-2
This table delineates events of large-scale amplifications and deletions in rev3 and pol32 rev3 mutant strains, where I-DEL, I-DUP, T-DEL, and T-DUP denote interstitial deletions, interstitial duplications, terminal deletions, and terminal duplications, respectively. Column J lists the repetitive elements flanking the breakpoints. “NA” denotes that no repeat sequence is present.

## Sheet: Dataset S3-4
Dataset S3-4. Aneuploidy events in WY75 (rev3) and QL60-30 (pol32 rev3) strains sub-cultured at 30 degree.
Isolate	Chromosome	Event type
WY75-60-20	XII	TRI
QL60-30-1	III	MONO
QL60-30-3	III	MONO
QL60-30-5	I	MONO
QL60-30-5	III	MONO
QL60-30-5	VI	TRI
QL60-30-5	VIII	MONO
QL60-30-7	I	MONO
QL60-30-11	III	MONO
QL60-30-13	III	MONO
QL60-30-13	XIV	MONO
QL60-30-15	IV	TRI
QL60-30-21	VIII	MONO
QL60-30-23	III	MONO
QL60-30-23	V	UPD
QL60-30-23	XIV	MONO
QL60-30-25	III	MONO
QL60-30-27	VIII	MONO
QL60-30-27	XIII	UPD
This table enumerates aneuploidy events in rev3 and pol32 rev3 mutant strains, where MONO, TRI, TETRA, and UPD represent monosomy, trisomy, tetrasomy, and uniparental disomy, respectively.

## Sheet: Dataset S3-5
Dataset S3-5. Small insertion/deletions in WY75 (rev3) and QL60 (pol32 rev3) isolates sub-cultured at 30 degrees.
Isolate	Chromosome	Coordinate	Reference	Mutation
WY75-60-8	IV	801680	C	CTCT (+3)
WY75-60-8	XVI	643709	G	GA (+1)
WY75-60-7	VII	336192	TC	T (-1)
WY75-60-15	X	213731	G	GA (+1)
WY75-60-9	XIII	669716	CT	C (-1)
WY75-60-7	XV	836595	A	AAT (+2)
QL60-30-19	II	738467	GACAAAAAAAAA	G (-11)
QL60-30-3	III	247980	GTA	G (-2)
QL60-30-11	VII	610410	CT	C (+1)
QL60-30-11	VII	1039110	TGGCTTCTTCAAAAGGCTG	T (-18)
QL60-30-23	XIII	159852	C	CAT (+2)
QL60-30-3	XIII	618182	CA	C (-1)
QL60-30-25	XVI	876243	CTA	C (-2)
In Column E, the number of bases added (+) or deleted (-) by the mutation are shown in parentheses.

## Sheet: Dataset S3-6 LOH depiction
Dataset S3-6. Depictions of LOH events in WY75 (rev3) and QL60 (pol32 rev3) isolates sub-cultured at 30 degrees.
Description of various classes of LOH events	Class	Pattern of LOH events												Number of LOH events
														WY75 (rev3)	QL60 (pol32 rev3)
CON (Simple interstitial LOH)		a		b
	a1													36	12
		a		b
	a2													43	21
COM/CON (Complex interstitial LOH)		a			d
	c1													2	2
		a		c
	c2													1	0
		a		c
	c3													0	0
		a			d
	c4													4	0
		a				e
	c5													0	0
		a			d
	c6													3	0
		a			d
	c7													3	0
		a					f
	c8													0	0
		a				e
	c9													0	0
		a			d
	c10													0	0
		a				e
	c11													0	0
		a			d
	c12													0	1
		a					f
	c13													0	0
		a				e
	c14													0	0
		a					f
	c15													1	1
		a					f
	c16													0	1
		a					f
	c17													0	0
		a									j
	c18													0	0
			a		b
	c19													0	0
			a
					b
	c20													0	0
		a					f
	c21													0	1
		a				e
	c22													0	0
		a
	c23													0	0
		a						g
	c24													0	0
		a						g
	c25													0	0
		a										k
	c26													0	0
CO/BIR (Simple terminal LOH)
		a
	b1													8	3
		a
	b2													5	7
		a
	b3													9	17
		a
	b4													10	17
CON/CO (Complex terminal LOH)		a		c
	d1													1	1
		a	b
	d2													0	1
		a		c
	d3													0	0
		a		c
	d4													0	0
		a			d
	d5													0	0
		a				e
	d6													0	0
		a	b
	d7													2	0
		a				e
	d8													0	0
		a		c
	d9													2	2
		a			d
	d10													0	0
		a		c
	d11													0	1
		a		b
	d12													0	0
		a		c
	d13													1	1
		a		c
	d14													0	0
		a				e
	d15													0	0
		a					f
	d16													0	0
		a					f
	d17													0	0
		a								i
	d18													0	0
		a		c
	d19													0	0
		a		c
	d20													0	0
		a		c
	d21													0	0
		a						g
	d22													0	0
		a			d
	d23													0	0
		a						g
	d24													0	0
		a		c
	d25													0	0
		a				e
	d26													0	0
		a				e
	d27													0	0
		a				e
	d28													0	0
		a						g
	d29													0	0
		a				e
	d30													0	0
		a	b
	d31													2	0
		a				e
	d32													0	1
		a				e
	d33													0	0
		a			d
	d34													1	0
		a					f
	d35													0	0
		a							h
	d36													0	0
		a								i
	d37													0	0
		a						g
	d38													0	0
		a			d
	d39													0	0
		a				e
	d40													0	0
		a		c
	d41													0	0
		a									j
	d42													0	0
		a						g
	d43													1	0
		a			d
	d44													0	1
		a						g
	d45													0	1
		a							h
	d46													0	1
		a								i
	d47													0	1
This dataset summarizes the patterns of LOH observed in WY75 and QL60. Column B lists the event categories, while Columns C through N describe the chromosomal origins of each event, where green, blue, and red indicate heterozygosity, YJM789 homozygosity, and W303 homozygosity, respectively. Column O shows the total number of each class in WY75, and Column P indicates the number of corresponding e…
